# Supplementary material for: cis-Bis[2-(1,3-benzothia­zol-2-yl)-1-(4-fluoro­phen­yl)ethen­yl](pentane-2,4-dionato-κ2 O,O′)iridium(III)
Source: Acta Crystallogr Sect E Struct Rep Online. 2009 Mar 25;65(Pt 4):m440. doi: 10.1107/S1600536809010204 (PMC2968936; doi:10.1107/S1600536809010204)
Supplement: Supplementary file 1 [file e-65-0m440-sup1.cif]

##############################################################################
###                                                                        ###
###        Electronic paper (Acta Crystallographica Section E)             ###
###                                                                        ###
##############################################################################
#                                                                            #
# This CIF contains the data in a paper accepted for publication in Acta     #
# Crystallographica Section E. It conforms to the requirements of Notes      #
# for Authors for Section E, and has been peer reviewed under the auspices   #
# of the IUCr Commission on Journals.                                        #
#                                                                            #
# Full details of the Crystallographic Information File format               #
# are given in the paper "The Crystallographic Information File (CIF):       #
# a New Standard Archive File for Crystallography" by S. R. Hall, F. H.      #
# Allen and I. D. Brown [Acta Cryst. (1991), A47, 655-685].                  #
#                                                                            #
# The current version of the core CIF dictionary is obtainable from          #
# ftp://ftp.iucr.org/pub/cif_core.dic. The current version number is 2.4.    #
#                                                                            #
# Software is freely available for graphical display of the structure(s) in  #
# this CIF.  For information consult the CIF home page http://www.iucr.org/  #
# cif/home.html                                                              #
#                                                                            #
# This file may be used for bona fide research purposes within the           #
# scientific community so long as proper attribution is given to the journal # 
# article from which it was obtained.                                        #
#                                                                            #
##############################################################################
                                             
data_global
_audit_creation_method     SHELXL-97
_journal_date_recd_electronic     2009-03-09
_journal_date_accepted     2009-03-19
_journal_name_full     'Acta Crystallographica, Section E'
_journal_year     2009
_journal_volume     65
_journal_issue      4
_journal_page_first     m440
_journal_page_last     m440
_journal_paper_category     QM
_journal_coeditor_code     HB2924
_publ_contact_author_name     'Dr. Zhi-Zhi Hu'
_publ_contact_author_address
;School of Chemical Engineering,
 University of Science and Technology Liaoning,
 Anshan,114051,
 People's Republic of China
;
_publ_contact_author_email     xiaoguoyong@sohu.com
_publ_contact_author_fax     ?
_publ_contact_author_phone     ?
_publ_section_title
;\
<i>cis</i>-Bis[2-(1,3-benzothiazol-2-yl)-1-(4-fluorophenyl)ethenyl](pentane-2,\
4-dionato-\k^2^<i>O</i>,<i>O</i>')iridium(III)
;
loop_
    _publ_author_name
    _publ_author_footnote
    _publ_author_address
    'Guo-Yong Xiao' .
;
 School of Chemical Engineering,
 University of Science and Technology Liaoning,
 Anshan 114051,
 People's Republic of China
;
    'Peng Lei' .
;
 School of Chemical Engineering,
 University of Science and Technology Liaoning,
 Anshan 114051,
 People's Republic of China
;
    'Hai-Jun Chi' .
;
 School of Chemical Engineering,
 University of Science and Technology Liaoning,
 Anshan 114051,
 People's Republic of China
;
    'Zhi-Zhi Hu' .
;
 School of Chemical Engineering,
 University of Science and Technology Liaoning,
 Anshan 114051,
 People's Republic of China
;
    'Xiao Li' .
;
 Key Laboratory of Excited State Processes,
 Changchun Institute of Optics,
 Fine Mechanics and Physics,
 Chinese Academy of Sciences,
 Changchun 130033,
 People's Republic of China
;
data_I
_chemical_name_systematic
;
<i>cis</i>-Bis[2-(1,3-benzothiazol-2-yl)-1-(4-fluorophenyl)ethenyl](pentane-
2,4-dionato-\k^2^<i>O</i>,<i>O</i>')iridium(III)
;
_chemical_name_common     ?
_chemical_formula_moiety     'C35 H25 F2 Ir N2 O2 S2'
_chemical_formula_sum     'C35 H25 F2 Ir N2 O2 S2'
_chemical_formula_structural     ?
_chemical_formula_analytical     ?
_chemical_formula_iupac     '[Ir (C15 H9 F N S)2 (C5 H7 O2)]'
_chemical_formula_weight     799.89
_chemical_melting_point     ?
_symmetry_cell_setting     Monoclinic
_symmetry_space_group_name_H-M     'P 21/c'
_symmetry_space_group_name_Hall     '-P 2ybc'
loop_
    _symmetry_equiv_pos_as_xyz
    'x, y, z'
    '-x, y+1/2, -z+1/2'
    '-x, -y, -z'
    'x, -y-1/2, z-1/2'
_cell_length_a     9.1632(18)
_cell_length_b     17.736(4)
_cell_length_c     18.823(4)
_cell_angle_alpha     90.00
_cell_angle_beta     93.06(3)
_cell_angle_gamma     90.00
_cell_volume     3054.7(11)
_cell_formula_units_Z     4
_cell_measurement_reflns_used     10390
_cell_measurement_theta_min     1.58
_cell_measurement_theta_max     27.87
_cell_measurement_temperature     113(2)
_exptl_crystal_description     prism
_exptl_crystal_colour     red
_exptl_crystal_size_max     0.16
_exptl_crystal_size_mid     0.14
_exptl_crystal_size_min     0.10
_exptl_crystal_density_diffrn     1.739
_exptl_crystal_density_meas     ?
_exptl_crystal_density_method     'not measured'
_exptl_crystal_F_000     1568
_exptl_absorpt_coefficient_mu     4.555
_exptl_absorpt_correction_type     'multi-scan'
_exptl_absorpt_process_details     '(SADABS; Sheldrick, 1996)'
_exptl_absorpt_correction_T_min     0.529
_exptl_absorpt_correction_T_max     0.659
_exptl_special_details
;
;
_diffrn_ambient_temperature     113(2)
_diffrn_radiation_type     'Mo K\a'
_diffrn_radiation_wavelength     0.71073
_diffrn_radiation_source     'rotating anode'
_diffrn_radiation_monochromator     confocal
_diffrn_measurement_device_type     'Rigaku Saturn'
_diffrn_measurement_method     \w
_diffrn_detector_area_resol_mean     ?
_diffrn_reflns_number     20289
_diffrn_reflns_av_R_equivalents     0.0550
_diffrn_reflns_av_sigmaI/netI     0.0511
_diffrn_reflns_theta_min     1.58
_diffrn_reflns_theta_max     25.02
_diffrn_reflns_theta_full     25.02
_diffrn_measured_fraction_theta_max     0.998
_diffrn_measured_fraction_theta_full     0.998
_diffrn_reflns_limit_h_min     -10
_diffrn_reflns_limit_h_max     9
_diffrn_reflns_limit_k_min     -21
_diffrn_reflns_limit_k_max     20
_diffrn_reflns_limit_l_min     -22
_diffrn_reflns_limit_l_max     21
_diffrn_standards_number     0
_diffrn_standards_interval_count     0
_diffrn_standards_interval_time     0
_diffrn_standards_decay_%     0
loop_
    _diffrn_standard_refln_index_h
    _diffrn_standard_refln_index_k
    _diffrn_standard_refln_index_l
    ? ? ?
_refine_special_details
;
Refinement of <i>F</i>^2^ against ALL reflections. The weighted <i>R</i>-factor
<i>wR</i> and goodness of fit <i>S</i> are based on <i>F</i>^2^, conventional
<i>R</i>-factors <i>R</i> are based on <i>F</i>, with <i>F</i> set to zero for
negative <i>F</i>^2^. The threshold expression of <i>F</i>^2^ >
\s(<i>F</i>^2^) is used only for calculating <i>R</i>-factors(gt) <i>etc</i>.
and is not relevant to the choice of reflections for refinement.
<i>R</i>-factors based on <i>F</i>^2^ are statistically about twice as large
as those based on <i>F</i>, and <i>R</i>- factors based on ALL data will be
even larger.
;
_reflns_number_total     5373
_reflns_number_gt     4792
_reflns_threshold_expression     I>2\s(I)
_refine_ls_structure_factor_coef     Fsqd
_refine_ls_matrix_type     full
_refine_ls_R_factor_all     0.0324
_refine_ls_R_factor_gt     0.0290
_refine_ls_wR_factor_gt     0.0670
_refine_ls_wR_factor_ref     0.0686
_refine_ls_goodness_of_fit_ref     1.045
_refine_ls_restrained_S_all     1.045
_refine_ls_number_reflns     5373
_refine_ls_number_parameters     399
_refine_ls_number_restraints     0
_refine_ls_hydrogen_treatment     constr
_refine_ls_weighting_scheme     calc
_refine_ls_weighting_details
                      'w=1/[\s^2^(Fo^2^)+(0.0328P)^2^] where P=(Fo^2^+2Fc^2^)/3'
_atom_sites_solution_hydrogens     geom
_atom_sites_solution_primary     direct
_atom_sites_solution_secondary     difmap
_refine_ls_shift/su_max     0.005
_refine_ls_shift/su_mean     0.000
_refine_diff_density_max     1.367
_refine_diff_density_min     -2.577
_refine_ls_extinction_method     none
_refine_ls_extinction_coef     ?
loop_
    _atom_type_symbol
    _atom_type_description
    _atom_type_scat_dispersion_real
    _atom_type_scat_dispersion_imag
    _atom_type_scat_source
    C C 0.0033 0.0016
; International Tables
Vol. C, Tables 4.2.6.8 and 6.1.1.4
;
    H H 0.0000 0.0000
; International Tables
Vol. C, Tables 4.2.6.8 and 6.1.1.4
;
    N N 0.0061 0.0033
; International Tables
Vol. C, Tables 4.2.6.8 and 6.1.1.4
;
    O O 0.0106 0.0060
; International Tables
Vol. C, Tables 4.2.6.8 and 6.1.1.4
;
    F F 0.0171 0.0103
; International Tables
Vol. C, Tables 4.2.6.8 and 6.1.1.4
;
    S S 0.1246 0.1234
; International Tables
Vol. C, Tables 4.2.6.8 and 6.1.1.4
;
    Ir Ir -1.4442 7.9887
; International Tables
Vol. C, Tables 4.2.6.8 and 6.1.1.4
;
_computing_data_collection     'CrystalClear (Rigaku, 1999)'
_computing_cell_refinement     'CrystalClear (Rigaku, 1999)'
_computing_data_reduction     'CrystalClear (Rigaku, 1999)'
_computing_structure_solution     'SHELXS97 (Sheldrick, 2008)'
_computing_structure_refinement     'SHELXL97 (Sheldrick, 2008)'
_computing_molecular_graphics     'SHELXTL (Sheldrick, 2008)'
_computing_publication_material     'SHELXTL (Sheldrick, 2008)'
loop_
    _atom_site_type_symbol
    _atom_site_label
    _atom_site_fract_x
    _atom_site_fract_y
    _atom_site_fract_z
    _atom_site_U_iso_or_equiv
    _atom_site_adp_type
    _atom_site_calc_flag
    _atom_site_refinement_flags
    _atom_site_occupancy
    _atom_site_disorder_assembly
    _atom_site_disorder_group
    Ir Ir1 0.914147(14) 0.885461(7) 0.233249(7) 0.01190(7) Uani d . 1 . .
    S S1 0.66028(11) 1.04464(5) 0.36383(6) 0.0239(2) Uani d . 1 . .
    S S2 1.28983(11) 0.75043(6) 0.16085(6) 0.0256(3) Uani d . 1 . .
    F F1 1.5245(3) 1.09581(13) 0.14514(15) 0.0368(7) Uani d . 1 . .
    F F2 0.9677(3) 0.84075(14) 0.60215(13) 0.0403(7) Uani d . 1 . .
    O O1 0.8070(3) 0.77954(13) 0.21589(14) 0.0151(6) Uani d . 1 . .
    O O2 0.7795(3) 0.92998(13) 0.14703(14) 0.0182(6) Uani d . 1 . .
    N N1 0.7667(3) 0.93021(16) 0.29937(16) 0.0133(7) Uani d . 1 . .
    N N2 1.0741(3) 0.84154(16) 0.17349(17) 0.0158(7) Uani d . 1 . .
    C C1 0.5810(4) 0.9564(2) 0.3751(2) 0.0206(9) Uani d . 1 . .
    C C2 0.4627(4) 0.9380(2) 0.4159(2) 0.0265(10) Uani d . 1 . .
    H H2 0.4141 0.9749 0.4405 0.032 Uiso calc R 1 . .
    C C3 0.4204(4) 0.8629(2) 0.4183(2) 0.0290(11) Uani d . 1 . .
    H H3 0.3431 0.8489 0.4454 0.035 Uiso calc R 1 . .
    C C4 0.4931(4) 0.8086(2) 0.3802(2) 0.0259(10) Uani d . 1 . .
    H H4 0.4628 0.7586 0.3826 0.031 Uiso calc R 1 . .
    C C5 0.6090(4) 0.8264(2) 0.3390(2) 0.0193(9) Uani d . 1 . .
    H H5 0.6559 0.7894 0.3137 0.023 Uiso calc R 1 . .
    C C6 0.6529(4) 0.9014(2) 0.3367(2) 0.0159(9) Uani d . 1 . .
    C C7 0.7865(4) 1.0049(2) 0.3091(2) 0.0175(9) Uani d . 1 . .
    C C8 0.9091(4) 1.0382(2) 0.2803(2) 0.0169(9) Uani d . 1 . .
    H H8 0.9285 1.0896 0.2836 0.020 Uiso calc R 1 . .
    C C9 0.9980(4) 0.9889(2) 0.2469(2) 0.0149(8) Uani d . 1 . .
    C C10 1.1375(4) 1.01596(19) 0.21908(19) 0.0140(8) Uani d . 1 . .
    C C11 1.1421(4) 1.0838(2) 0.1814(2) 0.0186(9) Uani d . 1 . .
    H H11 1.0570 1.1119 0.1737 0.022 Uiso calc R 1 . .
    C C12 1.2707(5) 1.10982(19) 0.1553(2) 0.0233(10) Uani d . 1 . .
    H H12 1.2725 1.1540 0.1288 0.028 Uiso calc R 1 . .
    C C13 1.3955(4) 1.0689(2) 0.1695(2) 0.0221(9) Uani d . 1 . .
    C C14 1.3982(4) 1.0015(2) 0.2060(2) 0.0217(9) Uani d . 1 . .
    H H14 1.4845 0.9744 0.2137 0.026 Uiso calc R 1 . .
    C C15 1.2674(4) 0.9756(2) 0.2307(2) 0.0174(9) Uani d . 1 . .
    H H15 1.2661 0.9303 0.2555 0.021 Uiso calc R 1 . .
    C C16 1.2342(4) 0.8054(2) 0.0874(2) 0.0212(9) Uani d . 1 . .
    C C17 1.2906(4) 0.8077(2) 0.0208(2) 0.0250(10) Uani d . 1 . .
    H H17 1.3676 0.7764 0.0098 0.030 Uiso calc R 1 . .
    C C18 1.2303(4) 0.8576(2) -0.0292(2) 0.0273(10) Uani d . 1 . .
    H H18 1.2666 0.8597 -0.0743 0.033 Uiso calc R 1 . .
    C C19 1.1142(5) 0.9049(2) -0.0119(2) 0.0252(10) Uani d . 1 . .
    H H19 1.0752 0.9386 -0.0457 0.030 Uiso calc R 1 . .
    C C20 1.0576(4) 0.9023(2) 0.0542(2) 0.0209(9) Uani d . 1 . .
    H H20 0.9808 0.9339 0.0650 0.025 Uiso calc R 1 . .
    C C21 1.1164(4) 0.8520(2) 0.1048(2) 0.0167(9) Uani d . 1 . .
    C C22 1.1555(4) 0.7908(2) 0.2101(2) 0.0192(9) Uani d . 1 . .
    C C23 1.1358(4) 0.7834(2) 0.2839(2) 0.0176(9) Uani d . 1 . .
    H H23 1.1867 0.7486 0.3127 0.021 Uiso calc R 1 . .
    C C24 1.0345(4) 0.83243(19) 0.3087(2) 0.0175(9) Uani d . 1 . .
    C C25 1.0106(4) 0.83624(19) 0.3856(2) 0.0150(8) Uani d . 1 . .
    C C26 1.0432(5) 0.9016(2) 0.4245(2) 0.0238(10) Uani d . 1 . .
    H H26 1.0747 0.9445 0.4013 0.029 Uiso calc R 1 . .
    C C27 1.0292(5) 0.9029(2) 0.4973(2) 0.0272(10) Uani d . 1 . .
    H H27 1.0534 0.9460 0.5236 0.033 Uiso calc R 1 . .
    C C28 0.9786(4) 0.8394(2) 0.5300(2) 0.0255(10) Uani d . 1 . .
    C C29 0.9402(4) 0.7751(2) 0.4934(2) 0.0252(10) Uani d . 1 . .
    H H29 0.9022 0.7337 0.5165 0.030 Uiso calc R 1 . .
    C C30 0.9599(4) 0.7738(2) 0.4208(2) 0.0205(9) Uani d . 1 . .
    H H30 0.9385 0.7299 0.3953 0.025 Uiso calc R 1 . .
    C C31 0.6666(4) 0.6829(2) 0.1608(2) 0.0266(10) Uani d . 1 . .
    H H31A 0.7460 0.6495 0.1738 0.040 Uiso calc R 1 . .
    H H31B 0.6284 0.6709 0.1137 0.040 Uiso calc R 1 . .
    H H31C 0.5910 0.6772 0.1937 0.040 Uiso calc R 1 . .
    C C32 0.7211(4) 0.7637(2) 0.1626(2) 0.0178(9) Uani d . 1 . .
    C C33 0.6716(4) 0.8130(2) 0.1087(2) 0.0200(9) Uani d . 1 . .
    H H33 0.6150 0.7918 0.0714 0.024 Uiso calc R 1 . .
    C C34 0.6972(4) 0.89059(19) 0.1044(2) 0.0182(9) Uani d . 1 . .
    C C35 0.6229(4) 0.9345(2) 0.0443(2) 0.0258(10) Uani d . 1 . .
    H H35A 0.5891 0.9818 0.0620 0.039 Uiso calc R 1 . .
    H H35B 0.5414 0.9062 0.0244 0.039 Uiso calc R 1 . .
    H H35C 0.6910 0.9436 0.0082 0.039 Uiso calc R 1 . .
loop_
    _atom_site_aniso_label
    _atom_site_aniso_U_11
    _atom_site_aniso_U_22
    _atom_site_aniso_U_33
    _atom_site_aniso_U_12
    _atom_site_aniso_U_13
    _atom_site_aniso_U_23
    Ir1 0.01140(11) 0.01073(11) 0.01329(12) 0.00056(5) -0.00189(7) -0.00079(5)
    S1 0.0190(6) 0.0185(5) 0.0348(7) 0.0027(4) 0.0051(4) -0.0084(5)
    S2 0.0216(6) 0.0302(6) 0.0253(7) 0.0104(5) 0.0026(4) -0.0051(5)
    F1 0.0272(15) 0.0348(14) 0.0501(19) -0.0077(12) 0.0173(12) 0.0091(13)
    F2 0.0611(19) 0.0461(16) 0.0138(15) 0.0079(13) 0.0026(12) -0.0008(12)
    O1 0.0159(15) 0.0150(13) 0.0143(15) -0.0023(11) -0.0009(11) 0.0011(11)
    O2 0.0196(15) 0.0139(14) 0.0204(16) 0.0014(12) -0.0054(11) -0.0001(12)
    N1 0.0143(17) 0.0149(17) 0.0107(17) 0.0001(13) -0.0013(12) -0.0015(14)
    N2 0.0152(17) 0.0144(17) 0.0177(19) -0.0022(14) -0.0011(13) -0.0049(14)
    C1 0.016(2) 0.019(2) 0.026(3) 0.0011(17) -0.0021(17) -0.0025(18)
    C2 0.020(2) 0.031(2) 0.029(3) 0.0056(19) 0.0019(18) -0.004(2)
    C3 0.018(2) 0.035(3) 0.034(3) 0.000(2) 0.0039(19) 0.002(2)
    C4 0.020(2) 0.025(2) 0.032(3) -0.0017(19) 0.0001(18) 0.000(2)
    C5 0.017(2) 0.019(2) 0.021(2) 0.0022(17) -0.0030(16) -0.0006(17)
    C6 0.012(2) 0.021(2) 0.014(2) 0.0031(17) -0.0020(15) -0.0008(17)
    C7 0.012(2) 0.022(2) 0.019(2) 0.0040(17) -0.0044(15) -0.0051(18)
    C8 0.018(2) 0.0093(19) 0.023(2) -0.0016(16) -0.0021(16) -0.0011(17)
    C9 0.017(2) 0.016(2) 0.012(2) 0.0013(17) -0.0036(15) 0.0020(16)
    C10 0.019(2) 0.0140(19) 0.009(2) -0.0043(16) -0.0004(15) -0.0023(16)
    C11 0.021(2) 0.014(2) 0.020(2) 0.0050(17) -0.0021(16) 0.0002(17)
    C12 0.033(3) 0.013(2) 0.024(3) -0.0005(17) 0.005(2) 0.0048(17)
    C13 0.019(2) 0.026(2) 0.022(2) -0.0073(18) 0.0077(17) -0.0017(19)
    C14 0.014(2) 0.022(2) 0.028(3) -0.0019(18) -0.0042(17) 0.000(2)
    C15 0.017(2) 0.0137(19) 0.021(2) -0.0018(17) -0.0030(16) 0.0028(17)
    C16 0.013(2) 0.025(2) 0.026(3) -0.0034(18) 0.0031(17) -0.0086(19)
    C17 0.019(2) 0.029(2) 0.027(3) -0.0072(19) 0.0046(18) -0.011(2)
    C18 0.028(3) 0.034(2) 0.020(3) -0.018(2) 0.0068(18) -0.005(2)
    C19 0.032(3) 0.020(2) 0.023(3) -0.011(2) 0.0017(19) 0.0021(19)
    C20 0.024(2) 0.018(2) 0.020(2) -0.0042(18) -0.0023(17) -0.0009(19)
    C21 0.018(2) 0.015(2) 0.017(2) -0.0063(17) 0.0012(16) -0.0051(18)
    C22 0.015(2) 0.013(2) 0.030(3) -0.0002(17) -0.0009(17) -0.0014(18)
    C23 0.019(2) 0.017(2) 0.016(2) 0.0020(17) -0.0036(16) -0.0025(17)
    C24 0.015(2) 0.010(2) 0.027(3) -0.0047(16) -0.0021(16) 0.0000(17)
    C25 0.0101(19) 0.017(2) 0.018(2) 0.0042(16) -0.0041(15) -0.0021(17)
    C26 0.029(3) 0.019(2) 0.024(3) 0.0003(18) -0.0016(19) 0.0010(19)
    C27 0.037(3) 0.024(2) 0.020(3) 0.007(2) -0.0065(19) -0.010(2)
    C28 0.030(3) 0.033(3) 0.013(2) 0.011(2) -0.0030(17) 0.002(2)
    C29 0.028(3) 0.022(2) 0.025(3) 0.0038(19) 0.0007(18) 0.0072(19)
    C30 0.022(2) 0.019(2) 0.020(2) 0.0023(17) -0.0032(17) 0.0005(18)
    C31 0.025(2) 0.020(2) 0.033(3) -0.0095(18) -0.0069(18) 0.001(2)
    C32 0.013(2) 0.017(2) 0.024(3) -0.0030(17) 0.0025(16) -0.0024(18)
    C33 0.021(2) 0.021(2) 0.018(2) -0.0076(17) -0.0081(16) -0.0038(18)
    C34 0.017(2) 0.021(2) 0.017(2) 0.0016(16) -0.0033(17) 0.0028(17)
    C35 0.027(2) 0.022(2) 0.027(3) -0.0014(18) -0.0109(18) 0.0031(19)
_geom_special_details
;
All e.s.d.'s (except the e.s.d. in the dihedral angle between two l.s. planes)
are estimated using the full covariance matrix. The cell e.s.d.'s are taken
into account individually in the estimation of e.s.d.'s in distances, angles
and torsion angles; correlations between e.s.d.'s in cell parameters are only
used when they are defined by crystal symmetry. An approximate (isotropic)
treatment of cell e.s.d.'s is used for estimating e.s.d.'s involving l.s.
planes.
;
loop_
    _geom_bond_atom_site_label_1
    _geom_bond_atom_site_label_2
    _geom_bond_site_symmetry_2
    _geom_bond_distance
    _geom_bond_publ_flag
    Ir1 C9 . 2.000(4) yes
    Ir1 C24 . 1.988(4) yes
    Ir1 N1 . 2.045(3) yes
    Ir1 N2 . 2.049(3) yes
    Ir1 O1 . 2.137(2) yes
    Ir1 O2 . 2.137(3) yes
    S1 C7 . 1.739(4) ?
    S1 C1 . 1.743(4) ?
    S2 C22 . 1.734(4) ?
    S2 C16 . 1.746(4) ?
    F1 C13 . 1.376(4) ?
    F2 C28 . 1.368(5) ?
    O1 C32 . 1.273(5) ?
    O2 C34 . 1.280(5) ?
    N1 C7 . 1.348(4) ?
    N1 C6 . 1.386(5) ?
    N2 C22 . 1.336(5) ?
    N2 C21 . 1.382(5) ?
    C1 C2 . 1.399(5) ?
    C1 C6 . 1.399(5) ?
    C2 C3 . 1.389(6) ?
    C2 H2 . 0.9300 ?
    C3 C4 . 1.391(6) ?
    C3 H3 . 0.9300 ?
    C4 C5 . 1.385(5) ?
    C4 H4 . 0.9300 ?
    C5 C6 . 1.391(5) ?
    C5 H5 . 0.9300 ?
    C7 C8 . 1.404(5) ?
    C8 C9 . 1.371(5) ?
    C8 H8 . 0.9300 ?
    C9 C10 . 1.486(5) ?
    C10 C15 . 1.396(5) ?
    C10 C11 . 1.399(5) ?
    C11 C12 . 1.380(5) ?
    C11 H11 . 0.9300 ?
    C12 C13 . 1.369(6) ?
    C12 H12 . 0.9300 ?
    C13 C14 . 1.378(6) ?
    C14 C15 . 1.387(5) ?
    C14 H14 . 0.9300 ?
    C15 H15 . 0.9300 ?
    C16 C17 . 1.380(5) ?
    C16 C21 . 1.411(5) ?
    C17 C18 . 1.385(6) ?
    C17 H17 . 0.9300 ?
    C18 C19 . 1.407(6) ?
    C18 H18 . 0.9300 ?
    C19 C20 . 1.373(5) ?
    C19 H19 . 0.9300 ?
    C20 C21 . 1.393(6) ?
    C20 H20 . 0.9300 ?
    C22 C23 . 1.416(5) ?
    C23 C24 . 1.372(5) ?
    C23 H23 . 0.9300 ?
    C24 C25 . 1.477(5) ?
    C25 C30 . 1.384(5) ?
    C25 C26 . 1.394(5) ?
    C26 C27 . 1.384(6) ?
    C26 H26 . 0.9300 ?
    C27 C28 . 1.375(6) ?
    C27 H27 . 0.9300 ?
    C28 C29 . 1.369(6) ?
    C29 C30 . 1.388(5) ?
    C29 H29 . 0.9300 ?
    C30 H30 . 0.9300 ?
    C31 C32 . 1.518(5) ?
    C31 H31A . 0.9600 ?
    C31 H31B . 0.9600 ?
    C31 H31C . 0.9600 ?
    C32 C33 . 1.397(5) ?
    C33 C34 . 1.399(5) ?
    C33 H33 . 0.9300 ?
    C34 C35 . 1.505(5) ?
    C35 H35A . 0.9600 ?
    C35 H35B . 0.9600 ?
    C35 H35C . 0.9600 ?
loop_
    _geom_angle_atom_site_label_1
    _geom_angle_atom_site_label_2
    _geom_angle_atom_site_label_3
    _geom_angle_site_symmetry_1
    _geom_angle_site_symmetry_3
    _geom_angle
    _geom_angle_publ_flag
    C24 Ir1 C9 . . 98.48(15) ?
    C24 Ir1 N1 . . 96.20(14) n
    C9 Ir1 N1 . . 80.09(13) n
    C24 Ir1 N2 . . 80.01(14) n
    C9 Ir1 N2 . . 97.92(13) n
    N1 Ir1 N2 . . 175.46(12) ?
    C24 Ir1 O2 . . 173.43(12) ?
    C9 Ir1 O2 . . 87.76(12) ?
    N1 Ir1 O2 . . 86.88(11) ?
    N2 Ir1 O2 . . 97.15(11) ?
    C24 Ir1 O1 . . 85.77(12) ?
    C9 Ir1 O1 . . 175.04(12) ?
    N1 Ir1 O1 . . 96.96(10) ?
    N2 Ir1 O1 . . 85.30(10) ?
    O2 Ir1 O1 . . 88.10(10) ?
    C7 S1 C1 . . 90.17(18) ?
    C22 S2 C16 . . 90.42(18) ?
    C32 O1 Ir1 . . 125.0(2) ?
    C34 O2 Ir1 . . 124.9(2) ?
    C7 N1 C6 . . 113.1(3) ?
    C7 N1 Ir1 . . 112.0(2) ?
    C6 N1 Ir1 . . 134.8(2) ?
    C22 N2 C21 . . 113.3(3) ?
    C22 N2 Ir1 . . 111.7(3) ?
    C21 N2 Ir1 . . 135.0(3) ?
    C2 C1 C6 . . 121.4(4) ?
    C2 C1 S1 . . 128.0(3) ?
    C6 C1 S1 . . 110.6(3) ?
    C3 C2 C1 . . 117.8(4) ?
    C3 C2 H2 . . 121.1 ?
    C1 C2 H2 . . 121.1 ?
    C2 C3 C4 . . 120.4(4) ?
    C2 C3 H3 . . 119.8 ?
    C4 C3 H3 . . 119.8 ?
    C5 C4 C3 . . 122.2(4) ?
    C5 C4 H4 . . 118.9 ?
    C3 C4 H4 . . 118.9 ?
    C4 C5 C6 . . 117.9(4) ?
    C4 C5 H5 . . 121.1 ?
    C6 C5 H5 . . 121.1 ?
    N1 C6 C5 . . 126.5(3) ?
    N1 C6 C1 . . 113.1(3) ?
    C5 C6 C1 . . 120.3(3) ?
    N1 C7 C8 . . 117.8(3) ?
    N1 C7 S1 . . 112.9(3) ?
    C8 C7 S1 . . 129.0(3) ?
    C9 C8 C7 . . 114.6(3) ?
    C9 C8 H8 . . 122.7 ?
    C7 C8 H8 . . 122.7 ?
    C8 C9 C10 . . 119.9(3) ?
    C8 C9 Ir1 . . 114.2(3) ?
    C10 C9 Ir1 . . 125.7(3) ?
    C15 C10 C11 . . 118.2(3) ?
    C15 C10 C9 . . 121.4(3) ?
    C11 C10 C9 . . 120.4(3) ?
    C12 C11 C10 . . 121.2(4) ?
    C12 C11 H11 . . 119.4 ?
    C10 C11 H11 . . 119.4 ?
    C13 C12 C11 . . 118.3(4) ?
    C13 C12 H12 . . 120.8 ?
    C11 C12 H12 . . 120.8 ?
    C12 C13 F1 . . 118.4(4) ?
    C12 C13 C14 . . 123.3(3) ?
    F1 C13 C14 . . 118.3(4) ?
    C13 C14 C15 . . 117.5(4) ?
    C13 C14 H14 . . 121.2 ?
    C15 C14 H14 . . 121.2 ?
    C14 C15 C10 . . 121.5(4) ?
    C14 C15 H15 . . 119.3 ?
    C10 C15 H15 . . 119.3 ?
    C17 C16 C21 . . 121.4(4) ?
    C17 C16 S2 . . 128.9(3) ?
    C21 C16 S2 . . 109.7(3) ?
    C16 C17 C18 . . 118.7(4) ?
    C16 C17 H17 . . 120.6 ?
    C18 C17 H17 . . 120.6 ?
    C17 C18 C19 . . 120.2(4) ?
    C17 C18 H18 . . 119.9 ?
    C19 C18 H18 . . 119.9 ?
    C20 C19 C18 . . 121.1(4) ?
    C20 C19 H19 . . 119.4 ?
    C18 C19 H19 . . 119.4 ?
    C19 C20 C21 . . 119.3(4) ?
    C19 C20 H20 . . 120.4 ?
    C21 C20 H20 . . 120.4 ?
    N2 C21 C20 . . 127.4(4) ?
    N2 C21 C16 . . 113.3(4) ?
    C20 C21 C16 . . 119.3(4) ?
    N2 C22 C23 . . 118.1(3) ?
    N2 C22 S2 . . 113.3(3) ?
    C23 C22 S2 . . 128.1(3) ?
    C24 C23 C22 . . 113.6(4) ?
    C24 C23 H23 . . 123.2 ?
    C22 C23 H23 . . 123.2 ?
    C23 C24 C25 . . 120.1(4) ?
    C23 C24 Ir1 . . 114.6(3) ?
    C25 C24 Ir1 . . 124.9(3) ?
    C30 C25 C26 . . 118.8(4) ?
    C30 C25 C24 . . 120.3(3) ?
    C26 C25 C24 . . 120.9(3) ?
    C27 C26 C25 . . 120.4(4) ?
    C27 C26 H26 . . 119.8 ?
    C25 C26 H26 . . 119.8 ?
    C28 C27 C26 . . 118.7(4) ?
    C28 C27 H27 . . 120.7 ?
    C26 C27 H27 . . 120.7 ?
    F2 C28 C29 . . 118.9(4) ?
    F2 C28 C27 . . 118.3(4) ?
    C29 C28 C27 . . 122.8(4) ?
    C28 C29 C30 . . 117.7(4) ?
    C28 C29 H29 . . 121.1 ?
    C30 C29 H29 . . 121.1 ?
    C25 C30 C29 . . 121.5(4) ?
    C25 C30 H30 . . 119.2 ?
    C29 C30 H30 . . 119.2 ?
    C32 C31 H31A . . 109.5 ?
    C32 C31 H31B . . 109.5 ?
    H31A C31 H31B . . 109.5 ?
    C32 C31 H31C . . 109.5 ?
    H31A C31 H31C . . 109.5 ?
    H31B C31 H31C . . 109.5 ?
    O1 C32 C33 . . 126.7(3) ?
    O1 C32 C31 . . 114.5(3) ?
    C33 C32 C31 . . 118.7(4) ?
    C32 C33 C34 . . 127.5(4) ?
    C32 C33 H33 . . 116.2 ?
    C34 C33 H33 . . 116.2 ?
    O2 C34 C33 . . 126.5(4) ?
    O2 C34 C35 . . 114.6(3) ?
    C33 C34 C35 . . 118.8(3) ?
    C34 C35 H35A . . 109.5 ?
    C34 C35 H35B . . 109.5 ?
    H35A C35 H35B . . 109.5 ?
    C34 C35 H35C . . 109.5 ?
    H35A C35 H35C . . 109.5 ?
    H35B C35 H35C . . 109.5 ?
loop_
    _geom_torsion_atom_site_label_1
    _geom_torsion_atom_site_label_2
    _geom_torsion_atom_site_label_3
    _geom_torsion_atom_site_label_4
    _geom_torsion_site_symmetry_1
    _geom_torsion_site_symmetry_2
    _geom_torsion_site_symmetry_3
    _geom_torsion_site_symmetry_4
    _geom_torsion
    _geom_torsion_publ_flag
    C24 Ir1 O1 C32 . . . . -167.6(3) ?
    C9 Ir1 O1 C32 . . . . 43.4(15) ?
    N1 Ir1 O1 C32 . . . . 96.7(3) ?
    N2 Ir1 O1 C32 . . . . -87.3(3) ?
    O2 Ir1 O1 C32 . . . . 10.0(3) ?
    C24 Ir1 O2 C34 . . . . 11.2(12) ?
    C9 Ir1 O2 C34 . . . . 172.9(3) ?
    N1 Ir1 O2 C34 . . . . -106.9(3) ?
    N2 Ir1 O2 C34 . . . . 75.2(3) ?
    O1 Ir1 O2 C34 . . . . -9.9(3) ?
    C24 Ir1 N1 C7 . . . . 106.5(3) ?
    C9 Ir1 N1 C7 . . . . 9.0(3) ?
    N2 Ir1 N1 C7 . . . . 73.3(14) ?
    O2 Ir1 N1 C7 . . . . -79.3(3) ?
    O1 Ir1 N1 C7 . . . . -167.0(2) ?
    C24 Ir1 N1 C6 . . . . -72.7(4) ?
    C9 Ir1 N1 C6 . . . . -170.3(4) ?
    N2 Ir1 N1 C6 . . . . -106.0(13) ?
    O2 Ir1 N1 C6 . . . . 101.4(4) ?
    O1 Ir1 N1 C6 . . . . 13.7(4) ?
    C24 Ir1 N2 C22 . . . . 11.8(3) ?
    C9 Ir1 N2 C22 . . . . 109.1(3) ?
    N1 Ir1 N2 C22 . . . . 45.4(15) ?
    O2 Ir1 N2 C22 . . . . -162.2(2) ?
    O1 Ir1 N2 C22 . . . . -74.7(2) ?
    C24 Ir1 N2 C21 . . . . -168.5(4) ?
    C9 Ir1 N2 C21 . . . . -71.2(4) ?
    N1 Ir1 N2 C21 . . . . -134.9(13) ?
    O2 Ir1 N2 C21 . . . . 17.5(3) ?
    O1 Ir1 N2 C21 . . . . 105.0(3) ?
    C7 S1 C1 C2 . . . . 179.4(4) ?
    C7 S1 C1 C6 . . . . -0.3(3) ?
    C6 C1 C2 C3 . . . . 1.2(6) ?
    S1 C1 C2 C3 . . . . -178.4(3) ?
    C1 C2 C3 C4 . . . . -0.9(6) ?
    C2 C3 C4 C5 . . . . 0.1(7) ?
    C3 C4 C5 C6 . . . . 0.4(6) ?
    C7 N1 C6 C5 . . . . -178.1(4) ?
    Ir1 N1 C6 C5 . . . . 1.2(6) ?
    C7 N1 C6 C1 . . . . 1.4(5) ?
    Ir1 N1 C6 C1 . . . . -179.3(3) ?
    C4 C5 C6 N1 . . . . 179.3(4) ?
    C4 C5 C6 C1 . . . . -0.1(6) ?
    C2 C1 C6 N1 . . . . 179.7(4) ?
    S1 C1 C6 N1 . . . . -0.5(5) ?
    C2 C1 C6 C5 . . . . -0.7(6) ?
    S1 C1 C6 C5 . . . . 179.0(3) ?
    C6 N1 C7 C8 . . . . 172.9(3) ?
    Ir1 N1 C7 C8 . . . . -6.6(4) ?
    C6 N1 C7 S1 . . . . -1.7(4) ?
    Ir1 N1 C7 S1 . . . . 178.90(17) ?
    C1 S1 C7 N1 . . . . 1.1(3) ?
    C1 S1 C7 C8 . . . . -172.6(4) ?
    N1 C7 C8 C9 . . . . -1.9(5) ?
    S1 C7 C8 C9 . . . . 171.6(3) ?
    C7 C8 C9 C10 . . . . -175.3(3) ?
    C7 C8 C9 Ir1 . . . . 9.7(5) ?
    C24 Ir1 C9 C8 . . . . -105.1(3) ?
    N1 Ir1 C9 C8 . . . . -10.2(3) ?
    N2 Ir1 C9 C8 . . . . 173.9(3) ?
    O2 Ir1 C9 C8 . . . . 77.0(3) ?
    O1 Ir1 C9 C8 . . . . 43.7(16) ?
    C24 Ir1 C9 C10 . . . . 80.3(3) ?
    N1 Ir1 C9 C10 . . . . 175.1(3) ?
    N2 Ir1 C9 C10 . . . . -0.8(3) ?
    O2 Ir1 C9 C10 . . . . -97.7(3) ?
    O1 Ir1 C9 C10 . . . . -131.0(13) ?
    C8 C9 C10 C15 . . . . 134.5(4) ?
    Ir1 C9 C10 C15 . . . . -51.1(5) ?
    C8 C9 C10 C11 . . . . -44.4(5) ?
    Ir1 C9 C10 C11 . . . . 130.0(3) ?
    C15 C10 C11 C12 . . . . 0.9(6) ?
    C9 C10 C11 C12 . . . . 179.9(4) ?
    C10 C11 C12 C13 . . . . -2.3(6) ?
    C11 C12 C13 F1 . . . . -178.4(4) ?
    C11 C12 C13 C14 . . . . 2.7(6) ?
    C12 C13 C14 C15 . . . . -1.6(6) ?
    F1 C13 C14 C15 . . . . 179.5(3) ?
    C13 C14 C15 C10 . . . . 0.1(6) ?
    C11 C10 C15 C14 . . . . 0.3(6) ?
    C9 C10 C15 C14 . . . . -178.7(4) ?
    C22 S2 C16 C17 . . . . 179.6(4) ?
    C22 S2 C16 C21 . . . . 0.4(3) ?
    C21 C16 C17 C18 . . . . 0.7(6) ?
    S2 C16 C17 C18 . . . . -178.5(3) ?
    C16 C17 C18 C19 . . . . 0.3(6) ?
    C17 C18 C19 C20 . . . . -0.7(6) ?
    C18 C19 C20 C21 . . . . 0.1(6) ?
    C22 N2 C21 C20 . . . . -177.6(4) ?
    Ir1 N2 C21 C20 . . . . 2.7(6) ?
    C22 N2 C21 C16 . . . . 1.5(5) ?
    Ir1 N2 C21 C16 . . . . -178.2(3) ?
    C19 C20 C21 N2 . . . . 179.9(4) ?
    C19 C20 C21 C16 . . . . 0.8(6) ?
    C17 C16 C21 N2 . . . . 179.6(3) ?
    S2 C16 C21 N2 . . . . -1.1(4) ?
    C17 C16 C21 C20 . . . . -1.2(6) ?
    S2 C16 C21 C20 . . . . 178.1(3) ?
    C21 N2 C22 C23 . . . . 171.1(3) ?
    Ir1 N2 C22 C23 . . . . -9.1(4) ?
    C21 N2 C22 S2 . . . . -1.2(4) ?
    Ir1 N2 C22 S2 . . . . 178.58(16) ?
    C16 S2 C22 N2 . . . . 0.5(3) ?
    C16 S2 C22 C23 . . . . -170.9(4) ?
    N2 C22 C23 C24 . . . . -1.5(5) ?
    S2 C22 C23 C24 . . . . 169.5(3) ?
    C22 C23 C24 C25 . . . . -174.8(3) ?
    C22 C23 C24 Ir1 . . . . 11.9(4) ?
    C9 Ir1 C24 C23 . . . . -109.6(3) ?
    N1 Ir1 C24 C23 . . . . 169.6(3) ?
    N2 Ir1 C24 C23 . . . . -13.0(3) ?
    O2 Ir1 C24 C23 . . . . 51.9(12) ?
    O1 Ir1 C24 C23 . . . . 73.0(3) ?
    C9 Ir1 C24 C25 . . . . 77.5(3) ?
    N1 Ir1 C24 C25 . . . . -3.4(3) ?
    N2 Ir1 C24 C25 . . . . 174.1(3) ?
    O2 Ir1 C24 C25 . . . . -121.1(10) ?
    O1 Ir1 C24 C25 . . . . -99.9(3) ?
    C23 C24 C25 C30 . . . . -62.4(5) ?
    Ir1 C24 C25 C30 . . . . 110.2(3) ?
    C23 C24 C25 C26 . . . . 115.4(4) ?
    Ir1 C24 C25 C26 . . . . -72.1(4) ?
    C30 C25 C26 C27 . . . . 1.9(6) ?
    C24 C25 C26 C27 . . . . -175.9(4) ?
    C25 C26 C27 C28 . . . . -1.8(6) ?
    C26 C27 C28 F2 . . . . 178.8(4) ?
    C26 C27 C28 C29 . . . . -0.7(6) ?
    F2 C28 C29 C30 . . . . -176.5(3) ?
    C27 C28 C29 C30 . . . . 2.9(6) ?
    C26 C25 C30 C29 . . . . 0.4(6) ?
    C24 C25 C30 C29 . . . . 178.2(3) ?
    C28 C29 C30 C25 . . . . -2.8(6) ?
    Ir1 O1 C32 C33 . . . . -5.2(6) ?
    Ir1 O1 C32 C31 . . . . 176.5(2) ?
    O1 C32 C33 C34 . . . . -4.9(7) ?
    C31 C32 C33 C34 . . . . 173.4(4) ?
    Ir1 O2 C34 C33 . . . . 4.8(6) ?
    Ir1 O2 C34 C35 . . . . -175.1(2) ?
    C32 C33 C34 O2 . . . . 5.1(7) ?
    C32 C33 C34 C35 . . . . -175.0(4) ?
