# Supplementary material for: cis-Bis[2-(1,3-benzothia­zol-2-yl)-1-(4-fluoro­phen­yl)ethen­yl](pentane-2,4-dionato-κ2 O,O′)iridium(III)
Source: Acta Crystallogr Sect E Struct Rep Online. 2009 Mar 25;65(Pt 4):m440. doi: 10.1107/S1600536809010204 (PMC2968936; doi:10.1107/S1600536809010204)
Supplement: Supplementary file 2 [file e-65-0m440-Isup2.hkl]

# 
# h,k,l, Fc-squared, Fo-squared, sigma(Fo-squared) and status flag 
# 
data_I
_shelx_title ' R81020F in P2(1)/c' 
_shelx_refln_list_code          4 
_shelx_F_calc_maximum      327.39 
_exptl_crystal_F_000      1568.00 
_reflns_d_resolution_high  0.8403 
 
loop_ 
 _symmetry_equiv_pos_as_xyz 
 'x, y, z' 
 '-x, y+1/2, -z+1/2' 
 '-x, -y, -z' 
 'x, -y-1/2, z-1/2' 
 
_cell_length_a     9.1632 
_cell_length_b    17.7359 
_cell_length_c    18.8232 
_cell_angle_alpha  90.000 
_cell_angle_beta   93.063 
_cell_angle_gamma  90.000 
 
_shelx_F_squared_multiplier     1.000 
 
loop_ 
 _refln_index_h 
 _refln_index_k 
 _refln_index_l 
 _refln_F_squared_calc 
 _refln_F_squared_meas 
 _refln_F_squared_sigma 
 _refln_observed_status 
   2   0   0    16174.22    15782.90    160.67 o 
   3   0   0    19839.80    20484.60    526.07 o 
   4   0   0     5567.50     5223.77    161.96 o 
   5   0   0    44954.78    42684.29    846.35 o 
   6   0   0    34637.58    35244.52   1132.88 o 
   7   0   0    20491.61    22437.51    879.88 o 
   8   0   0     3050.99     3085.76    283.77 o 
   9   0   0      424.01      452.91    193.15 o 
  10   0   0     7496.49     7385.34    717.31 o 
   1   1   0     6506.71     6521.77    100.48 o 
   2   1   0     8516.11     8102.32    132.49 o 
   3   1   0    26935.46    26122.52    550.36 o 
   4   1   0    14531.38    14885.49    323.34 o 
   5   1   0     1332.22     1219.10     45.42 o 
   6   1   0     3844.52     3831.51    162.91 o 
   7   1   0     4621.84     4828.00    251.04 o 
   8   1   0    10943.90    11366.82    505.91 o 
   9   1   0    10243.14    11030.26    392.25 o 
  10   1   0     3970.80     3933.58    318.60 o 
   0   2   0      890.61     1001.66     18.64 o 
   1   2   0     2426.01     2532.01     44.59 o 
   2   2   0     3429.84     3609.97     77.30 o 
   3   2   0      724.22      743.60     24.57 o 
   4   2   0     4739.41     5032.78    122.06 o 
   5   2   0      486.79      563.16     42.36 o 
   6   2   0     1620.74     1411.39     89.40 o 
   7   2   0     3349.69     3049.33    223.95 o 
   8   2   0      362.50      373.43    103.34 o 
   9   2   0     2640.93     2556.13    224.78 o 
  10   2   0       23.42       84.63    110.63 o 
   1   3   0    36447.04    36228.48    670.56 o 
   2   3   0    18192.64    17952.70    295.22 o 
   3   3   0     7936.12     7955.12    157.15 o 
   4   3   0    13150.24    12669.83    273.76 o 
   5   3   0     1732.52     1632.13     55.45 o 
   6   3   0     2524.33     2319.35    148.16 o 
   7   3   0    19310.05    19356.07    886.14 o 
   8   3   0     5951.12     6134.47    371.54 o 
   9   3   0    16260.19    17215.63    802.76 o 
  10   3   0     6699.99     6685.11    575.78 o 
   0   4   0    68090.46    66409.16   1391.57 o 
   1   4   0    72926.30    72821.77   3663.66 o 
   2   4   0    55772.07    55009.63    845.59 o 
   3   4   0        3.69       50.83     10.56 o 
   4   4   0    10982.41    10980.08    325.25 o 
   5   4   0    30121.40    30517.31    715.30 o 
   6   4   0    37465.95    36522.12   1372.36 o 
   7   4   0    26452.58    26666.45   1386.64 o 
   8   4   0     2149.60     2250.45    130.75 o 
   9   4   0     1434.31     1398.93    240.01 o 
  10   4   0     3912.46     3812.47    320.64 o 
   1   5   0     4370.24     4174.52    112.73 o 
   2   5   0      373.21      359.89     12.35 o 
   3   5   0     6913.30     6950.31    231.47 o 
   4   5   0    28823.26    29676.43    708.10 o 
   5   5   0       35.43       52.72     25.09 o 
   6   5   0     3800.18     4086.07    187.49 o 
   7   5   0       48.03       89.46     29.28 o 
   8   5   0     5346.90     5294.66    334.12 o 
   9   5   0     3413.69     3390.64    308.63 o 
  10   5   0     3462.42     3394.57    475.60 o 
   0   6   0    23863.47    23214.39    440.95 o 
   1   6   0     1534.76     1555.55     27.50 o 
   2   6   0      714.19      756.73     19.14 o 
   3   6   0     1517.24     1635.91     60.85 o 
   4   6   0     1125.00     1152.33    116.02 o 
   5   6   0    16449.77    17549.04    630.32 o 
   6   6   0     6321.32     6398.16    229.39 o 
   7   6   0     2832.53     2692.54     99.90 o 
   8   6   0     2274.09     2358.29    216.83 o 
   9   6   0      382.85      234.03    172.58 o 
  10   6   0      318.34      371.65    110.73 o 
   1   7   0    22302.09    22308.33    297.73 o 
   2   7   0    46364.29    45222.85    955.26 o 
   3   7   0    29944.72    29637.81    565.98 o 
   4   7   0    37547.68    40738.25   1453.44 o 
   5   7   0     3973.10     4067.02    292.70 o 
   6   7   0       78.38       68.70     40.34 o 
   7   7   0     8682.63     8850.04    487.41 o 
   8   7   0    27854.49    28603.44   1372.69 o 
   9   7   0    13124.32    14341.09    833.81 o 
  10   7   0     9057.95     9138.17    852.79 o 
   0   8   0    24958.49    24704.71    352.45 o 
   1   8   0    47242.07    47790.60    432.84 o 
   2   8   0     5765.90     5603.28    141.53 o 
   3   8   0       93.45       74.98     18.10 o 
   4   8   0     4424.56     4943.85    200.18 o 
   5   8   0    30103.40    31471.47    901.35 o 
   6   8   0    30381.73    30797.47   1823.15 o 
   7   8   0     3280.72     3531.52    248.84 o 
   8   8   0     3524.95     3283.59    321.82 o 
   9   8   0      182.02      153.84    113.31 o 
  10   8   0     8218.16     8422.75    836.76 o 
   1   9   0     5306.49     5789.43    147.99 o 
   2   9   0    10396.02    10334.32    236.88 o 
   3   9   0     5941.65     5787.23    153.29 o 
   4   9   0       39.59       62.81     43.28 o 
   5   9   0     2229.92     2378.04    146.41 o 
   6   9   0       47.99       49.87     41.06 o 
   7   9   0       16.77       -2.31     73.94 o 
   8   9   0       38.74      105.80     88.59 o 
   9   9   0       41.29      115.23     93.95 o 
   0  10   0    13534.70    13490.20    350.50 o 
   1  10   0    13592.14    13905.61    257.45 o 
   2  10   0     5622.97     5160.59    117.29 o 
   3  10   0     4345.54     3953.92    141.66 o 
   4  10   0     3616.12     3590.70    106.88 o 
   5  10   0     8044.84     7980.70    386.53 o 
   6  10   0     6033.64     6555.46    491.96 o 
   7  10   0     7079.00     7491.13    384.33 o 
   8  10   0      432.20      442.97    154.66 o 
   9  10   0       12.09       82.25     89.34 o 
   1  11   0     9111.23     9200.10    211.11 o 
   2  11   0    25859.13    25946.87    682.24 o 
   3  11   0    34907.09    33389.87    649.68 o 
   4  11   0    36046.98    35480.66    694.71 o 
   5  11   0     4782.55     4465.99    194.29 o 
   6  11   0     3325.89     3684.51    258.86 o 
   7  11   0     4015.24     4140.72    401.97 o 
   8  11   0    13650.75    14656.52    882.59 o 
   9  11   0    20016.32    22920.42   1591.60 o 
   0  12   0     5943.24     5768.69    221.90 o 
   1  12   0     5840.62     6240.01    215.30 o 
   2  12   0     1180.70     1141.30     38.47 o 
   3  12   0     1214.32     1256.92     57.66 o 
   4  12   0    13529.77    13167.09    485.37 o 
   5  12   0    13850.30    14112.21    500.52 o 
   6  12   0     8718.75     8936.57    517.32 o 
   7  12   0    10377.04     9932.98    665.19 o 
   8  12   0     2492.20     2483.73    271.12 o 
   1  13   0        1.91       36.45     28.10 o 
   2  13   0       61.75       86.66     23.78 o 
   3  13   0      762.72      750.76     33.32 o 
   4  13   0       30.65       35.92     20.23 o 
   5  13   0     3401.65     3252.82    223.34 o 
   6  13   0      281.71      293.43     88.04 o 
   7  13   0       74.73      113.71     94.59 o 
   8  13   0      611.12      582.20    231.26 o 
   0  14   0    27074.91    26033.12   1097.91 o 
   1  14   0     7895.79     7773.75    387.52 o 
   2  14   0     3740.63     3693.66    144.69 o 
   3  14   0     5062.02     4845.87    272.73 o 
   4  14   0     3675.49     3490.75    210.48 o 
   5  14   0    31273.44    30457.81   1443.90 o 
   6  14   0     8361.84     8490.71    578.44 o 
   7  14   0     5694.70     5498.43    531.19 o 
   8  14   0     3338.17     3217.88    265.33 o 
   1  15   0     4274.07     3775.53    238.60 o 
   2  15   0    21698.80    22047.30    694.26 o 
   3  15   0    29787.79    29609.48    844.04 o 
   4  15   0    11707.88    11372.14    584.21 o 
   5  15   0     4635.28     4427.18    376.37 o 
   6  15   0      332.39      243.60    105.40 o 
   7  15   0     8990.28     8201.38    658.41 o 
   0  16   0     3194.03     2968.08    277.05 o 
   1  16   0      168.39      162.44     58.43 o 
   2  16   0      564.52      487.45     60.79 o 
   3  16   0        3.34       23.82     37.38 o 
   4  16   0      567.71      532.47    155.82 o 
   5  16   0     3668.55     3543.28    335.66 o 
   6  16   0     5646.04     5445.68    689.27 o 
   7  16   0     1694.15     1454.14    564.43 o 
   1  17   0      344.02      267.93     74.54 o 
   2  17   0      671.82      679.90     61.78 o 
   3  17   0       99.95      112.58     61.35 o 
   4  17   0      673.05      523.08    186.35 o 
   5  17   0     2973.27     2880.34    285.99 o 
   6  17   0      345.65      214.63    188.29 o 
   0  18   0    22844.36    26103.21   3544.33 o 
   1  18   0    18622.79    17723.57    869.16 o 
   2  18   0     8866.26     8603.40    760.48 o 
   3  18   0      169.98       91.10     92.59 o 
   4  18   0     4972.29     4225.84    504.60 o 
   5  18   0     4778.83     4554.58    750.51 o 
   1  19   0    16689.99    15554.95   1203.00 o 
   2  19   0    10381.85    10396.61   1349.51 o 
   3  19   0    13853.49    14143.40   1511.47 o 
   4  19   0    14119.01    13859.35   1244.22 o 
   0  20   0       33.60       18.94    114.56 o 
   1  20   0     1426.06     1084.17    503.42 o 
   2  20   0      227.35      183.92    177.30 o 
   3  20   0      544.79      285.01    201.58 o 
   1  21   0      474.04      436.75    226.68 o 
 -10   1   1     6950.48     7608.29    613.74 o 
  -9   1   1    10532.29    11071.18    621.03 o 
  -8   1   1    35409.93    41002.52   1549.48 o 
  -7   1   1     2917.90     2818.87    119.17 o 
  -6   1   1     3792.37     3898.09    172.37 o 
  -5   1   1    10568.54    11279.06    230.33 o 
  -4   1   1    26950.71    26788.05    549.55 o 
  -3   1   1    43547.18    42448.59    512.37 o 
  -2   1   1    40926.58    41240.90    494.26 o 
  -1   1   1    15793.81    15174.73    215.28 o 
   0   1   1      465.91      478.87     16.64 o 
   1   1   1    25183.29    24043.44    257.42 o 
   2   1   1     2395.72     2551.84     82.34 o 
   3   1   1     5133.33     5085.01     98.12 o 
   4   1   1    14152.23    13925.34    257.55 o 
   5   1   1      107.00      168.30     45.97 o 
   6   1   1     1197.04      435.79    336.28 o 
   7   1   1     4931.67     5236.93    263.38 o 
   8   1   1    28623.94    30967.84   1107.45 o 
   9   1   1    18621.26    19248.44    909.22 o 
  10   1   1     1594.78     1531.77    366.43 o 
 -10   2   1     6161.30     6378.81    598.49 o 
  -9   2   1        9.60       76.38     87.08 o 
  -8   2   1     5135.07     5081.53    325.33 o 
  -7   2   1    19565.29    20052.98    525.71 o 
  -6   2   1    45894.33    45126.49   1241.99 o 
  -5   2   1    31444.84    31095.05    656.50 o 
  -4   2   1    10455.21    10150.51    175.54 o 
  -3   2   1       61.05       98.74     11.98 o 
  -2   2   1     4668.59     4717.96     70.88 o 
  -1   2   1    86967.81    85582.86   1769.99 o 
   1   2   1    74476.26    71651.35   1064.48 o 
   2   2   1    30135.05    29156.06    305.42 o 
   3   2   1      785.74      738.13     31.71 o 
   4   2   1    15714.15    15337.60    308.34 o 
   5   2   1    23132.15    22493.45    617.79 o 
   6   2   1    44824.01    42806.58    867.85 o 
   7   2   1    23765.30    24680.17   1217.68 o 
   8   2   1     3566.20     3372.54    189.44 o 
   9   2   1     1467.30     1419.38    296.32 o 
  10   2   1     8759.40     9030.06    680.60 o 
 -10   3   1     5995.90     5864.54    515.38 o 
  -9   3   1    10978.62    11513.39    596.91 o 
  -8   3   1     2005.75     2167.31    146.56 o 
  -7   3   1     3059.88     2924.11     80.03 o 
  -6   3   1       17.05      131.69     93.11 o 
  -5   3   1     9267.37     8841.44    207.97 o 
  -4   3   1     7460.36     7297.64    146.12 o 
  -3   3   1    22060.41    22331.14    228.65 o 
  -2   3   1    40607.07    40064.83    493.57 o 
  -1   3   1     3207.46     3261.67     56.96 o 
   0   3   1      628.61      677.73     11.55 o 
   1   3   1      193.13      306.97     21.54 o 
   2   3   1     4087.52     4600.51     82.40 o 
   3   3   1     3989.53     4056.23     96.27 o 
   4   3   1     1328.32     1295.66     47.71 o 
   5   3   1     1178.82     1288.45    145.30 o 
   6   3   1     3302.70     3435.25    134.83 o 
   7   3   1    10568.81    10010.13    594.59 o 
   8   3   1     5929.91     5761.48    342.07 o 
   9   3   1     4093.52     4055.17    308.08 o 
  10   3   1     6371.32     6173.11    264.09 o 
 -10   4   1      374.89      386.29    188.00 o 
  -9   4   1      509.13      581.58    148.35 o 
  -8   4   1      603.56      668.49    163.97 o 
  -7   4   1      800.35      845.28     96.84 o 
  -6   4   1     2941.89     3002.91    111.24 o 
  -5   4   1      112.15      115.83     34.89 o 
  -4   4   1     6786.97     7536.60    160.57 o 
  -3   4   1     1758.93     1880.02     58.95 o 
  -2   4   1      161.82      200.17     31.42 o 
  -1   4   1    23203.51    23470.24    178.81 o 
   0   4   1     2928.01     3171.75     47.44 o 
   1   4   1     6223.63     6438.70    130.39 o 
   2   4   1      109.36       92.42     22.17 o 
   3   4   1        2.79       28.32     14.69 o 
   4   4   1      207.04      177.67     48.87 o 
   5   4   1     1097.24     1094.85     63.30 o 
   6   4   1    13762.03    14019.22    645.70 o 
   7   4   1     1834.04     1627.30    149.05 o 
   8   4   1      200.05      218.98     79.52 o 
   9   4   1       16.43       41.51     89.61 o 
  10   4   1      235.61      216.87    139.41 o 
 -10   5   1     8844.92     8883.46    755.67 o 
  -9   5   1     9265.65     9227.72    720.75 o 
  -8   5   1    17937.51    19328.62    770.06 o 
  -7   5   1     3764.12     3620.41    134.20 o 
  -6   5   1      579.36      530.13     40.08 o 
  -5   5   1    11656.94    11800.98    329.09 o 
  -4   5   1    30887.38    30695.13    484.57 o 
  -3   5   1    58546.31    60721.80   1043.39 o 
  -2   5   1    19762.62    19150.45    250.56 o 
  -1   5   1    15226.23    15012.87    184.05 o 
   0   5   1     9250.09     9094.57    143.06 o 
   1   5   1    34244.98    33183.44    414.12 o 
   2   5   1    65771.89    67164.27   1186.30 o 
   3   5   1    41661.43    41836.03    747.27 o 
   4   5   1    24053.25    22578.02   1019.08 o 
   5   5   1     2091.24     1750.81    174.76 o 
   6   5   1     2682.82     2462.40    168.34 o 
   7   5   1    14004.69    15247.27    525.93 o 
   8   5   1    16872.08    17796.41    539.91 o 
   9   5   1    10892.93    12391.20    674.43 o 
  10   5   1     4659.50     4508.94    560.35 o 
 -10   6   1     3374.22     3331.60    506.09 o 
  -9   6   1      162.14       78.47     73.63 o 
  -8   6   1     1457.17     1775.22    191.85 o 
  -7   6   1    25771.12    28087.49    855.25 o 
  -6   6   1    27585.46    28617.39   1019.57 o 
  -5   6   1    21872.10    22724.26    923.70 o 
  -4   6   1    26553.12    26540.92    829.73 o 
  -3   6   1     4380.95     4575.11    169.13 o 
  -2   6   1    24653.60    24528.11    277.14 o 
  -1   6   1    34160.98    33442.07    254.00 o 
   0   6   1    28402.06    27733.69    212.92 o 
   1   6   1    44008.27    43834.12    330.49 o 
   2   6   1    11686.51    12221.28    242.55 o 
   3   6   1     2295.68     2627.43     90.40 o 
   4   6   1    40626.58    42354.06    965.33 o 
   5   6   1    57198.27    62128.06   1848.67 o 
   6   6   1    25532.87    24943.19   1070.96 o 
   7   6   1    17836.54    17747.46    513.42 o 
   8   6   1     8921.07     9631.53    528.52 o 
   9   6   1     4590.32     4460.20    364.99 o 
  10   6   1     5467.75     5611.00    646.01 o 
 -10   7   1      358.18      336.17    157.90 o 
  -9   7   1     1631.27     1689.12    202.23 o 
  -8   7   1      695.44      677.65    198.54 o 
  -7   7   1      229.04      330.94    123.48 o 
  -6   7   1      432.70      441.51     71.94 o 
  -5   7   1     1013.99      986.43     67.03 o 
  -4   7   1     2107.04     2038.50   1248.43 o 
  -3   7   1     7119.96     6792.67    184.26 o 
  -2   7   1     4035.79     4076.05    102.69 o 
  -1   7   1     1368.73     1563.47     42.30 o 
   0   7   1      522.41      562.46     20.18 o 
   1   7   1      138.32      204.15     20.37 o 
   2   7   1     8192.90     7838.44    156.91 o 
   3   7   1     3684.01     4038.99    142.31 o 
   4   7   1      929.85      970.44     34.92 o 
   5   7   1     1876.98     2232.37    124.89 o 
   6   7   1     1729.92     1659.29     96.40 o 
   7   7   1     2890.28     3142.49    224.59 o 
   8   7   1     1741.46     1684.72    277.49 o 
   9   7   1     1239.87     1122.82    320.04 o 
  10   7   1     2346.50     2187.26    247.55 o 
 -10   8   1      356.72      426.46    172.38 o 
  -9   8   1      194.15      162.30    106.97 o 
  -8   8   1      820.32      951.70    209.70 o 
  -7   8   1    12140.38    11786.60    607.80 o 
  -6   8   1     2783.02     2587.23    242.25 o 
  -5   8   1     3434.80     3318.05    135.97 o 
  -4   8   1     7092.24     7441.08    259.64 o 
  -3   8   1        5.16       27.40     14.24 o 
  -2   8   1      446.43      365.84     23.34 o 
  -1   8   1    18757.38    18656.73    329.44 o 
   0   8   1    28405.76    29235.82    279.25 o 
   1   8   1    12943.05    12987.27    206.09 o 
   2   8   1     2012.48     2209.49     71.35 o 
   3   8   1       88.60       96.06     26.06 o 
   4   8   1     6604.90     6789.30    210.26 o 
   5   8   1    12112.11    13145.75    516.09 o 
   6   8   1     3237.18     3575.48    207.41 o 
   7   8   1     4752.36     4808.50    407.31 o 
   8   8   1     4237.81     4096.08    403.98 o 
   9   8   1     1280.15     1172.06    320.38 o 
  10   8   1      915.14      823.47    238.42 o 
  -9   9   1    20095.54    19576.21   1203.81 o 
  -8   9   1    14658.03    14820.31    803.46 o 
  -7   9   1     4112.21     3821.77    225.44 o 
  -6   9   1      149.01      113.72     40.82 o 
  -5   9   1    20055.35    20543.60    899.67 o 
  -4   9   1    29359.63    28470.22    783.96 o 
  -3   9   1    35069.77    33050.76    536.16 o 
  -2   9   1    34980.10    34643.96    707.44 o 
  -1   9   1     9673.28     9937.23    188.36 o 
   0   9   1     6576.00     6714.54    119.43 o 
   1   9   1     8122.60     8086.41    148.34 o 
   2   9   1    52854.79    50572.12    688.32 o 
   3   9   1    47892.70    47112.63   1053.85 o 
   4   9   1    27763.02    28618.13    604.03 o 
   5   9   1     7231.39     7620.91    374.44 o 
   6   9   1       41.75       32.01     95.54 o 
   7   9   1     3530.49     3829.08    256.20 o 
   8   9   1    18333.51    18917.11   1468.75 o 
   9   9   1    14205.06    14966.30   1120.85 o 
  -9  10   1      286.08      184.67    107.40 o 
  -8  10   1     3744.58     3458.26    443.91 o 
  -7  10   1     5805.34     6127.56    465.27 o 
  -6  10   1    16967.10    17808.60    754.49 o 
  -5  10   1    16291.24    15644.03    636.35 o 
  -4  10   1     5523.84     5443.16    217.79 o 
  -3  10   1       62.33       94.13     23.62 o 
  -2  10   1     7049.53     6917.44    174.00 o 
  -1  10   1    26273.25    25080.80    437.70 o 
   0  10   1    29675.40    29138.50    484.30 o 
   1  10   1    15106.63    15016.56    296.16 o 
   2  10   1     5449.36     5189.26    120.08 o 
   3  10   1      523.08      523.84     27.16 o 
   4  10   1    13106.84    13883.38    406.15 o 
   5  10   1    16490.57    17131.89    801.00 o 
   6  10   1     9283.39     9779.95    614.82 o 
   7  10   1     2321.94     2798.10    188.59 o 
   8  10   1     1657.43     1682.98    193.49 o 
   9  10   1      329.64      311.75    130.85 o 
  -9  11   1        8.81       47.53     67.54 o 
  -8  11   1      201.89      282.89    108.72 o 
  -7  11   1       15.27       30.49    120.98 o 
  -6  11   1      179.01      128.77     83.26 o 
  -5  11   1      468.97      525.25    158.98 o 
  -4  11   1      268.97      298.37     96.30 o 
  -3  11   1      769.10      842.60     35.94 o 
  -2  11   1      255.48      240.66     31.34 o 
  -1  11   1      494.31      482.59     24.05 o 
   0  11   1     1754.75     1719.91     31.82 o 
   1  11   1     3780.10     3682.28    124.84 o 
   2  11   1        2.91       24.08     17.52 o 
   3  11   1      117.89      152.73     35.89 o 
   4  11   1     2398.39     2450.29     69.98 o 
   5  11   1      212.52      326.90     98.79 o 
   6  11   1      241.13      215.48     97.71 o 
   7  11   1        1.21       61.49     64.05 o 
   8  11   1      121.22      177.78    101.60 o 
   9  11   1      165.18      272.94    126.92 o 
  -8  12   1      914.23      925.15    265.90 o 
  -7  12   1     5364.80     5441.92    366.75 o 
  -6  12   1     8341.07     8093.45    529.88 o 
  -5  12   1     6843.13     6699.53    452.84 o 
  -4  12   1      824.91      740.82     43.18 o 
  -3  12   1     3248.40     3107.56     72.56 o 
  -2  12   1    15108.18    14698.58    393.71 o 
  -1  12   1     9844.14     9609.67    265.41 o 
   0  12   1    11280.89    11097.14    287.98 o 
   1  12   1    12063.77    11579.53    307.00 o 
   2  12   1     1353.41     1305.55     60.66 o 
   3  12   1      607.92      638.33     33.84 o 
   4  12   1    10217.12    10220.85    354.48 o 
   5  12   1    14282.07    13969.57    495.95 o 
   6  12   1    11430.39    10960.83    616.09 o 
   7  12   1     7092.62     6572.66    480.76 o 
   8  12   1     1064.83      809.43    345.93 o 
  -8  13   1     9908.09    10115.14    723.75 o 
  -7  13   1     6082.20     5757.48    410.84 o 
  -6  13   1       19.54       19.77     72.28 o 
  -5  13   1     1952.81     1784.60    169.82 o 
  -4  13   1    19299.47    19282.36    592.77 o 
  -3  13   1    51739.05    51335.94   1314.81 o 
  -2  13   1    15724.76    15530.26    481.03 o 
  -1  13   1     2288.82     2178.02     48.81 o 
   0  13   1      180.26      208.78     44.50 o 
   1  13   1    20905.32    20513.20    449.12 o 
   2  13   1    26214.47    25396.84    750.13 o 
   3  13   1    64255.88    67231.59   1432.87 o 
   4  13   1    39191.61    40516.47   1091.18 o 
   5  13   1      587.74      583.66     40.22 o 
   6  13   1     1690.08     1674.60    128.37 o 
   7  13   1     4732.87     4601.24    408.75 o 
   8  13   1    15649.49    16208.18   1052.45 o 
  -8  14   1     1878.69     1515.40    285.26 o 
  -7  14   1     2244.18     1927.96    160.13 o 
  -6  14   1     7720.03     7347.33    496.74 o 
  -5  14   1     6698.45     6317.02    489.59 o 
  -4  14   1      606.16      514.64    165.63 o 
  -3  14   1      207.13      259.05     96.04 o 
  -2  14   1     2816.81     2841.20    109.15 o 
  -1  14   1     8597.56     8316.60    368.38 o 
   0  14   1     7287.38     7161.87    125.63 o 
   1  14   1     3133.45     3094.71    107.07 o 
   2  14   1     2589.87     2640.32    119.80 o 
   3  14   1     9862.63     9331.10    358.97 o 
   4  14   1     7201.29     6882.95    357.25 o 
   5  14   1     6871.27     6854.55    519.67 o 
   6  14   1     8527.29     8526.93    575.43 o 
   7  14   1     3892.32     3666.76    269.10 o 
   8  14   1       52.60       32.27     95.31 o 
  -7  15   1      632.33      377.11    147.90 o 
  -6  15   1       45.97       37.16     66.32 o 
  -5  15   1      479.89      358.85    127.80 o 
  -4  15   1      268.11      245.32     72.78 o 
  -3  15   1    10048.01     9181.17    478.15 o 
  -2  15   1       17.98       39.52     25.90 o 
  -1  15   1     1922.06     1705.31    127.29 o 
   0  15   1     1096.22      950.57    181.07 o 
   1  15   1       45.76       39.69     34.22 o 
   2  15   1       72.99      128.04     50.31 o 
   3  15   1      293.65      302.63     46.85 o 
   4  15   1      186.08      184.06     84.55 o 
   5  15   1     2326.99     2204.71    123.01 o 
   6  15   1      783.55      559.64    193.95 o 
   7  15   1      206.69      129.19    160.69 o 
  -7  16   1     5361.12     5099.33    592.77 o 
  -6  16   1    15923.29    16054.42    988.95 o 
  -5  16   1     9078.19     8729.06    683.47 o 
  -4  16   1     2315.97     2202.00    156.92 o 
  -3  16   1      498.11      483.36    143.89 o 
  -2  16   1     7866.03     7436.65    409.48 o 
  -1  16   1    21792.58    22477.66   1259.22 o 
   0  16   1    15437.86    16039.94    556.53 o 
   1  16   1     9969.41    10546.83    633.14 o 
   2  16   1     5504.41     5267.60    327.81 o 
   3  16   1       17.94       28.27     21.86 o 
   4  16   1    11898.10    10789.16    720.05 o 
   5  16   1     9461.64     9113.26    952.84 o 
   6  16   1    11125.29    11564.67    958.77 o 
   7  16   1     4834.08     4670.63    757.17 o 
  -6  17   1       60.42       29.60    131.68 o 
  -5  17   1     2860.15     2752.57    199.13 o 
  -4  17   1    12413.89    11305.02    755.62 o 
  -3  17   1    11086.71    11005.35    442.10 o 
  -2  17   1    19829.29    19634.43   1018.13 o 
  -1  17   1     8478.63     8082.70    450.57 o 
   0  17   1       10.12        3.31     27.36 o 
   1  17   1     9527.80     9668.76    525.30 o 
   2  17   1    20135.57    20819.23   1080.76 o 
   3  17   1    19305.73    19000.00   1246.43 o 
   4  17   1     9139.77     8491.16    818.05 o 
   5  17   1     2013.82     1903.66    306.25 o 
   6  17   1      494.23      415.72    228.54 o 
  -5  18   1     1341.03      936.99    446.07 o 
  -4  18   1      264.97      272.95    108.85 o 
  -3  18   1      931.60      665.95    184.04 o 
  -2  18   1     1051.33     1076.49     98.46 o 
  -1  18   1     1827.69     1595.41     99.11 o 
   0  18   1     4938.17     4373.65    366.00 o 
   1  18   1      521.22      644.72     71.90 o 
   2  18   1       20.32       77.58     91.71 o 
   3  18   1        3.53       48.65     39.60 o 
   4  18   1      137.92       53.77    138.73 o 
   5  18   1     3299.02     2656.64    236.26 o 
  -4  19   1     3193.64     3011.33    603.70 o 
  -3  19   1     4522.23     3837.76    632.87 o 
  -2  19   1      716.25      613.74    194.05 o 
  -1  19   1     1129.13      893.69     89.03 o 
   0  19   1       73.71       98.58     47.68 o 
   1  19   1     1036.48     1002.46     84.70 o 
   2  19   1     1290.89     1346.14   1066.71 o 
   3  19   1     1010.11     1075.42    626.94 o 
   4  19   1     1207.73     1070.03    415.60 o 
  -3  20   1       13.97       83.31    118.51 o 
  -2  20   1     5170.67     4343.87    924.03 o 
  -1  20   1    19271.04    16626.79   1099.00 o 
   0  20   1    22615.65    25011.22   1961.12 o 
   1  20   1    12102.75    11729.73   1069.12 o 
   2  20   1     2580.12     2544.49    645.65 o 
   3  20   1      118.95      149.42    181.02 o 
  -1  21   1     1719.34     1244.01    842.35 o 
   0  21   1      122.11      191.92    154.19 o 
 -10   0   2     5177.71     5225.24    625.30 o 
  -9   0   2        3.60       -7.62    152.94 o 
  -8   0   2     7297.96     8055.16    534.97 o 
  -7   0   2    10004.32     9796.59    560.51 o 
  -6   0   2    30588.71    31718.58   1525.68 o 
  -5   0   2    14023.90    13126.33    806.33 o 
  -4   0   2    28256.99    25968.73    341.81 o 
  -3   0   2      938.14     1057.77     32.72 o 
  -2   0   2     3459.28     3712.50     80.46 o 
  -1   0   2    18507.41    17363.63    191.98 o 
   1   0   2    89348.41    80134.78   3199.36 o 
   2   0   2     5312.22     5523.81    141.57 o 
   3   0   2    19152.48    18453.64    569.40 o 
   4   0   2    20463.07    19266.16    441.99 o 
   5   0   2    67535.66    66887.50    796.46 o 
   6   0   2    34555.52    37163.87   1195.98 o 
   7   0   2    22912.05    25323.67    978.38 o 
   8   0   2       99.91      141.53    125.99 o 
   9   0   2     1078.53     1613.73    206.17 o 
  10   0   2    11674.83    11797.19    934.69 o 
 -10   1   2     6137.72     6213.75    350.06 o 
  -9   1   2    10934.30    11471.46    595.70 o 
  -8   1   2     5780.26     5645.33    370.35 o 
  -7   1   2     6002.26     6259.91    326.73 o 
  -6   1   2      716.49      633.46     78.76 o 
  -5   1   2    18659.96    19049.17    474.77 o 
  -4   1   2    10131.70     9997.42    187.67 o 
  -3   1   2     1861.78     1839.16     29.52 o 
  -2   1   2    66404.90    65188.55   1587.68 o 
  -1   1   2     4759.02     4619.57     87.50 o 
   0   1   2    11510.83    10777.17    364.90 o 
   1   1   2    49212.02    47380.64   2021.38 o 
   2   1   2      906.09     1104.33     36.61 o 
   3   1   2    34038.69    33901.39    346.09 o 
   4   1   2     3535.71     3414.14    133.99 o 
   5   1   2      339.69      474.14     75.36 o 
   6   1   2      621.40      677.63     92.79 o 
   7   1   2     9449.49     9723.09    400.02 o 
   8   1   2    24046.16    25507.93    868.63 o 
   9   1   2     8566.33     9234.20    610.48 o 
  10   1   2     1409.44     1145.38    327.29 o 
 -10   2   2      407.69      417.58    177.67 o 
  -9   2   2       51.12      108.36     94.27 o 
  -8   2   2     1001.43     1023.48    288.31 o 
  -7   2   2     1771.45     1863.32     75.73 o 
  -6   2   2     6265.39     6490.05    211.23 o 
  -5   2   2     1906.41     2044.48     82.71 o 
  -4   2   2      344.71      450.66     30.98 o 
  -3   2   2        0.25       20.07      9.50 o 
  -2   2   2     6980.48     6994.47    105.34 o 
  -1   2   2      112.02      137.40     11.23 o 
   0   2   2    11243.90    10590.05    263.50 o 
   1   2   2    12175.63    12352.93    188.02 o 
   2   2   2      340.06      423.37     28.99 o 
   3   2   2     2798.61     3086.01     70.78 o 
   4   2   2       42.15       98.93     42.40 o 
   5   2   2     4291.17     4391.79    207.78 o 
   6   2   2      291.57      324.07     94.28 o 
   7   2   2      304.46      400.57    105.10 o 
   8   2   2       31.31       53.92     70.20 o 
   9   2   2     1030.36      961.74    229.32 o 
  10   2   2     1604.72     1584.51    407.58 o 
 -10   3   2     4583.00     4852.79    489.20 o 
  -9   3   2    16474.52    16911.13    961.18 o 
  -8   3   2     7539.41     7777.64    404.48 o 
  -7   3   2      116.41      136.33     59.01 o 
  -6   3   2       18.09       43.82     24.54 o 
  -5   3   2    11738.61    12231.86    304.01 o 
  -4   3   2    58013.19    58225.98    690.95 o 
  -3   3   2    52204.20    50724.96    543.91 o 
  -2   3   2    46708.97    45665.80    463.93 o 
  -1   3   2     4000.89     3914.23     65.11 o 
   0   3   2     4219.92     4309.76     89.09 o 
   1   3   2    90558.26    87569.00   1067.00 o 
   2   3   2   107185.36   102319.43    581.05 o 
   3   3   2    74038.66    71580.28    933.56 o 
   4   3   2    14742.06    14343.05    521.90 o 
   5   3   2     7256.37     7062.77    211.08 o 
   6   3   2      891.07      903.96     96.34 o 
   7   3   2    25130.18    27450.00    879.11 o 
   8   3   2    12482.54    12820.45    653.37 o 
   9   3   2     4684.90     4732.86    344.40 o 
  10   3   2     3470.67     3391.40    239.30 o 
 -10   4   2     2751.23     2827.63    211.63 o 
  -9   4   2      303.94      320.06    160.27 o 
  -8   4   2     6430.18     6192.66    363.28 o 
  -7   4   2    22637.45    23268.36    896.06 o 
  -6   4   2    37601.98    37932.13    800.69 o 
  -5   4   2    20733.40    19844.00    393.60 o 
  -4   4   2     5079.19     5250.25    139.30 o 
  -3   4   2     1646.41     1648.73     51.09 o 
  -2   4   2    19937.88    19495.05    152.33 o 
  -1   4   2    69130.20    68105.69    727.29 o 
   0   4   2     8309.68     8227.32    128.54 o 
   1   4   2     4730.98     4579.70     76.53 o 
   2   4   2    24779.03    23812.40    276.36 o 
   3   4   2     3147.57     3082.25     80.55 o 
   4   4   2    40148.81    39062.48    568.86 o 
   5   4   2    59668.95    59745.42   1361.60 o 
   6   4   2    32819.07    33322.86    876.70 o 
   7   4   2    31957.52    33419.56   1096.78 o 
   8   4   2     3072.96     3020.25    183.95 o 
   9   4   2     2386.15     2281.66    258.73 o 
  10   4   2     3804.17     4037.70    531.36 o 
 -10   5   2     2191.34     2391.10    215.99 o 
  -9   5   2     5059.71     5128.66    501.61 o 
  -8   5   2     3063.53     2848.13    167.22 o 
  -7   5   2     1993.50     1949.23     89.78 o 
  -6   5   2      121.90      139.97     31.70 o 
  -5   5   2     1290.19     1215.18    101.25 o 
  -4   5   2    19060.61    21343.49    448.01 o 
  -3   5   2    23961.95    24530.98    401.76 o 
  -2   5   2     3993.08     4200.79     84.49 o 
  -1   5   2      504.57      510.88     13.00 o 
   0   5   2      372.63      402.17     13.99 o 
   1   5   2    32603.33    31535.19    486.29 o 
   2   5   2    32440.60    31766.26    264.77 o 
   3   5   2     1240.73     1251.33     42.32 o 
   4   5   2     4750.67     4691.25    154.85 o 
   5   5   2      545.71      577.76     47.32 o 
   6   5   2     5240.53     5232.28    198.16 o 
   7   5   2     5813.24     5181.42    404.29 o 
   8   5   2     4028.20     3845.36    203.54 o 
   9   5   2     3924.19     3728.75    338.63 o 
  10   5   2     2895.42     2746.44    263.30 o 
 -10   6   2      111.00       83.53     85.40 o 
  -9   6   2       11.41       61.82     95.83 o 
  -8   6   2     4534.72     4749.29    384.12 o 
  -7   6   2     4982.39     4726.96    356.61 o 
  -6   6   2     4137.46     4325.87    190.71 o 
  -5   6   2     3985.77     4082.16    182.96 o 
  -4   6   2     5701.78     6063.26    232.01 o 
  -3   6   2        5.79       18.79     35.67 o 
  -2   6   2       73.51       91.65     15.45 o 
  -1   6   2      619.16      597.51     16.64 o 
   0   6   2     4643.26     4562.49     97.79 o 
   1   6   2     1428.88     1328.95     44.81 o 
   2   6   2    10729.52    11542.41    209.09 o 
   3   6   2     2932.87     3228.58    107.40 o 
   4   6   2     1902.21     2273.33     95.82 o 
   5   6   2     9027.48     9411.17    285.43 o 
   6   6   2     3675.44     3633.38    127.90 o 
   7   6   2       46.97       48.78     15.75 o 
   8   6   2      509.96      526.87    154.47 o 
   9   6   2      786.90      834.00    277.15 o 
  10   6   2     2819.75     2632.39    186.45 o 
 -10   7   2    19927.15    20902.82   1512.05 o 
  -9   7   2     5974.28     6139.32    521.92 o 
  -8   7   2    13661.83    14280.17    333.58 o 
  -7   7   2    14047.79    13777.35    685.03 o 
  -6   7   2     6768.00     6932.99    323.83 o 
  -5   7   2    14313.61    14867.33    538.41 o 
  -4   7   2    30518.69    31233.95    565.24 o 
  -3   7   2    69322.48    68642.84    638.68 o 
  -2   7   2    47993.53    47320.86    540.14 o 
  -1   7   2    10015.72     9763.53    164.49 o 
   0   7   2      221.90      302.10     18.49 o 
   1   7   2    26164.52    25413.71    377.15 o 
   2   7   2    63278.47    64547.36   1151.32 o 
   3   7   2    47515.34    47590.73    793.56 o 
   4   7   2    37653.52    37735.71    675.13 o 
   5   7   2     3287.05     3464.04    142.10 o 
   6   7   2     3203.47     3166.45     84.01 o 
   7   7   2     3017.29     2742.00    221.68 o 
   8   7   2    20753.45    21774.73   1065.80 o 
   9   7   2    22700.00    23858.53   1398.56 o 
  10   7   2      806.30      945.95    321.17 o 
 -10   8   2     5284.54     5139.66    645.52 o 
  -9   8   2      367.77      254.04    134.80 o 
  -8   8   2     4894.39     5370.83    576.20 o 
  -7   8   2    14211.98    14353.55    678.43 o 
  -6   8   2    16477.94    16727.18    650.50 o 
  -5   8   2    26170.77    24952.45    688.30 o 
  -4   8   2     4813.87     4890.89    177.28 o 
  -3   8   2     4779.83     4530.37    141.57 o 
  -2   8   2     9941.83     9856.32    230.71 o 
  -1   8   2    23521.37    23159.53    241.11 o 
   0   8   2    50542.13    49787.89    488.23 o 
   1   8   2    23067.91    23012.64    321.74 o 
   2   8   2     3026.75     3362.60    124.25 o 
   3   8   2     2071.18     2202.83     89.09 o 
   4   8   2     6782.29     6999.70    223.84 o 
   5   8   2    23285.16    24777.50    710.63 o 
   6   8   2    22312.65    23391.48    535.20 o 
   7   8   2     2785.09     2936.70    214.31 o 
   8   8   2      224.31      166.77    105.25 o 
   9   8   2      844.74      718.73    241.10 o 
  -9   9   2       22.07       67.99    103.52 o 
  -8   9   2     1204.87     1016.90    290.76 o 
  -7   9   2      482.39      332.67    107.86 o 
  -6   9   2      344.43      301.63     39.97 o 
  -5   9   2     2372.27     2443.40    118.78 o 
  -4   9   2      263.73      399.13    103.60 o 
  -3   9   2      947.78     1066.46     58.86 o 
  -2   9   2      241.88      232.47     23.23 o 
  -1   9   2      471.34      537.31     25.01 o 
   0   9   2     6000.49     6403.81    114.32 o 
   1   9   2      935.64     1010.20     23.93 o 
   2   9   2     1965.05     2039.31    101.89 o 
   3   9   2     3918.58     4125.60    169.74 o 
   4   9   2       80.32      123.67     41.23 o 
   5   9   2     5228.14     5530.78    187.01 o 
   6   9   2       58.55       81.76     71.06 o 
   7   9   2      299.64      389.76    159.85 o 
   8   9   2      335.48      381.64     60.43 o 
   9   9   2     1079.53     1091.39    337.48 o 
  -9  10   2      198.42      145.63    122.90 o 
  -8  10   2     1977.29     1973.15    179.24 o 
  -7  10   2     3682.20     3575.41    321.26 o 
  -6  10   2    13635.42    13798.77    566.93 o 
  -5  10   2     4950.21     4998.01    213.93 o 
  -4  10   2       87.75      118.60     53.49 o 
  -3  10   2       22.16       28.23     19.34 o 
  -2  10   2     2376.53     2346.21     95.78 o 
  -1  10   2    19984.42    18695.56    342.49 o 
   0  10   2    17747.84    18372.79    542.84 o 
   1  10   2     2683.49     2688.15     86.67 o 
   2  10   2     7162.88     7320.17    203.93 o 
   3  10   2     5284.79     5649.87    187.28 o 
   4  10   2    19585.76    20131.36    647.38 o 
   5  10   2     1674.92     1598.73     95.83 o 
   6  10   2     1594.02     1697.38    158.19 o 
   7  10   2     5919.32     6284.78    467.42 o 
   8  10   2      364.25      316.10    100.75 o 
   9  10   2     3087.96     2727.28    232.49 o 
  -9  11   2    19729.73    20147.13   1519.24 o 
  -8  11   2     9598.30     9860.39    704.46 o 
  -7  11   2     1310.91     1433.16    185.79 o 
  -6  11   2      480.79      467.30    130.47 o 
  -5  11   2     5216.57     5647.97    316.20 o 
  -4  11   2    46892.84    49611.85   2209.17 o 
  -3  11   2    44350.19    43134.10   1025.76 o 
  -2  11   2    19815.07    20265.15    433.70 o 
  -1  11   2     6153.31     6191.27    168.91 o 
   0  11   2      109.13      205.15     24.19 o 
   1  11   2    16298.49    16238.92    438.62 o 
   2  11   2    38275.88    38802.76    642.19 o 
   3  11   2    35643.34    36262.66    704.40 o 
   4  11   2    20776.22    19928.15    439.43 o 
   5  11   2     5631.94     5769.58    297.08 o 
   6  11   2     1038.74      967.83    177.53 o 
   7  11   2     9222.60     9375.66    660.86 o 
   8  11   2    13897.51    15079.84    898.90 o 
   9  11   2    10663.88    10772.63    802.95 o 
  -8  12   2      789.29      784.12    247.01 o 
  -7  12   2    14717.67    14992.12    815.12 o 
  -6  12   2    13683.86    13795.75    999.04 o 
  -5  12   2     9638.16     9827.60    441.36 o 
  -4  12   2     5647.61     5549.93    322.48 o 
  -3  12   2      120.10      116.82     37.13 o 
  -2  12   2    12819.66    12486.68    340.21 o 
  -1  12   2    23412.15    23678.84    903.95 o 
   0  12   2    13737.73    14140.84    397.84 o 
   1  12   2    15266.58    15520.55    441.13 o 
   2  12   2     1561.98     1544.72     60.07 o 
   3  12   2     1042.62     1054.07     49.00 o 
   4  12   2     8281.06     8558.90    166.98 o 
   5  12   2    14212.43    13750.51    604.92 o 
   6  12   2     4877.30     4901.50    393.27 o 
   7  12   2     2042.66     2058.03    284.80 o 
   8  12   2     1365.14     1296.18    159.42 o 
  -8  13   2      611.73      400.66    185.37 o 
  -7  13   2      739.81      531.58    157.56 o 
  -6  13   2      927.31      823.10    278.37 o 
  -5  13   2       34.31        8.52     47.26 o 
  -4  13   2       30.25       16.84     22.29 o 
  -3  13   2     1389.27     1431.79     63.17 o 
  -2  13   2     2021.89     1946.11     73.20 o 
  -1  13   2       11.90       17.41     25.63 o 
   0  13   2        4.49       -0.79     23.46 o 
   1  13   2        2.84       50.15     24.49 o 
   2  13   2      153.84      151.75     40.28 o 
   3  13   2     4196.13     4225.52    139.15 o 
   4  13   2     1403.18     1390.22     58.54 o 
   5  13   2     2555.95     2359.76    128.55 o 
   6  13   2      920.61      804.51    276.37 o 
   7  13   2      266.43      207.78     76.98 o 
   8  13   2      390.06      420.92    147.50 o 
  -8  14   2     3220.40     2992.51    232.44 o 
  -7  14   2     8973.79     8251.32    654.45 o 
  -6  14   2    13938.04    13694.83    655.55 o 
  -5  14   2    14570.53    14169.34    439.14 o 
  -4  14   2     2313.25     2203.07    107.96 o 
  -3  14   2     4369.85     4066.15    250.17 o 
  -2  14   2    15303.36    15539.05    670.42 o 
  -1  14   2     6059.18     6260.83    328.75 o 
   0  14   2    17107.41    16915.02    437.56 o 
   1  14   2    12656.93    12385.39    511.31 o 
   2  14   2      156.12      152.24     65.29 o 
   3  14   2      486.46      609.59     59.81 o 
   4  14   2     6580.74     6203.09    304.72 o 
   5  14   2    19964.60    19865.24    968.70 o 
   6  14   2    14639.16    14516.33    743.11 o 
   7  14   2     5890.73     5432.93    514.72 o 
   8  14   2      644.82      328.75    235.90 o 
  -7  15   2     3182.70     2712.69    406.91 o 
  -6  15   2      132.36       96.68     76.40 o 
  -5  15   2    15509.29    14601.27    686.06 o 
  -4  15   2    22452.72    22843.25   1068.17 o 
  -3  15   2    12519.81    13524.04    659.84 o 
  -2  15   2    24786.09    25030.52    848.93 o 
  -1  15   2     3597.88     3481.23    231.71 o 
   0  15   2     4969.88     4811.25    362.66 o 
   1  15   2     6065.20     6125.06    458.38 o 
   2  15   2    13368.38    13108.05    513.30 o 
   3  15   2    39558.34    39112.02    599.43 o 
   4  15   2     9249.97     8610.24    466.80 o 
   5  15   2      206.69      194.74     68.61 o 
   6  15   2      130.77      158.09    142.71 o 
   7  15   2     7034.23     7765.10    899.45 o 
  -7  16   2     2277.19     1963.63    299.72 o 
  -6  16   2     4374.00     3959.83    308.09 o 
  -5  16   2     4480.92     3765.13    293.84 o 
  -4  16   2       41.04       32.30     50.98 o 
  -3  16   2     3479.65     3110.49    111.85 o 
  -2  16   2     3854.57     3691.23    169.58 o 
  -1  16   2     7498.05     6981.92    467.11 o 
   0  16   2     7420.77     7943.54    489.53 o 
   1  16   2     5079.84     5242.11    395.83 o 
   2  16   2     1225.67     1138.10     79.16 o 
   3  16   2      236.52      164.72     62.80 o 
   4  16   2     1641.88     1354.75    263.74 o 
   5  16   2     1154.63     1147.37    395.02 o 
   6  16   2     5198.13     4904.57    596.03 o 
  -6  17   2        9.32       -6.47     66.07 o 
  -5  17   2      708.37      657.98    217.48 o 
  -4  17   2     5012.23     4508.86    352.31 o 
  -3  17   2     1362.08     1097.23    106.26 o 
  -2  17   2      113.87      212.27     75.89 o 
  -1  17   2       70.56       88.01     51.48 o 
   0  17   2        4.09        7.28     28.10 o 
   1  17   2      516.89      451.31    140.27 o 
   2  17   2     1981.75     1791.26    106.69 o 
   3  17   2      409.54      359.02     90.34 o 
   4  17   2       31.52       57.67     96.32 o 
   5  17   2       10.48       52.61     75.06 o 
   6  17   2        4.02       19.12    126.99 o 
  -5  18   2     4692.99     3627.50    557.94 o 
  -4  18   2     1401.10     1198.53     91.58 o 
  -3  18   2       18.70       63.13     47.84 o 
  -2  18   2     8637.22     8146.02    345.37 o 
  -1  18   2    16780.59    17445.17   1264.82 o 
   0  18   2    18580.16    19158.91    911.21 o 
   1  18   2     7041.32     6960.55    449.02 o 
   2  18   2      184.74      162.05     77.16 o 
   3  18   2      882.15      775.66    299.34 o 
   4  18   2     9928.44     9915.68    905.81 o 
   5  18   2     9774.27     9821.64    901.38 o 
  -4  19   2     6535.90     5660.15   1090.41 o 
  -3  19   2    17287.25    16182.32   1189.81 o 
  -2  19   2     4995.73     4347.49    523.09 o 
  -1  19   2     2382.46     2095.25    141.80 o 
   0  19   2       56.55      104.55     62.75 o 
   1  19   2     5994.82     5748.18    297.98 o 
   2  19   2    13222.29    13727.11   1477.08 o 
   3  19   2     4422.58     4832.90   1160.12 o 
   4  19   2     4465.83     4232.19    608.95 o 
  -3  20   2      227.04      132.60     90.14 o 
  -2  20   2       16.37        1.59     73.46 o 
  -1  20   2     6283.98     5876.39    595.36 o 
   0  20   2     2183.04     1912.37    139.71 o 
   1  20   2       21.04       26.65     76.53 o 
   2  20   2      271.04       88.30    117.23 o 
   3  20   2       41.05       34.04    180.90 o 
   0  21   2      832.97      656.92    252.13 o 
 -10   1   3    10621.33    11560.79    751.05 o 
  -9   1   3     5717.03     5831.79    310.72 o 
  -8   1   3    10238.50    10257.76    506.54 o 
  -7   1   3     5026.24     5243.30    249.96 o 
  -6   1   3     4200.10     4387.59    179.90 o 
  -5   1   3    28286.71    29088.94    432.66 o 
  -4   1   3    18787.29    18584.21    259.28 o 
  -3   1   3    72816.80    73274.30    711.53 o 
  -2   1   3    32597.13    31689.17    335.23 o 
  -1   1   3     1617.32     1531.36     20.89 o 
   0   1   3     1456.32     1622.09     42.70 o 
   1   1   3    18836.32    16819.81    288.75 o 
   2   1   3   101410.45    92090.84   1008.09 o 
   3   1   3    18418.80    17751.79    312.08 o 
   4   1   3    21340.55    21099.88    358.02 o 
   5   1   3     5676.25     6169.25    224.09 o 
   6   1   3     3377.71     3429.48    181.83 o 
   7   1   3     4825.28     5064.45    297.93 o 
   8   1   3    14654.51    15294.27    573.19 o 
   9   1   3    18116.36    18233.81    867.90 o 
  10   1   3     1847.18     1637.09    137.24 o 
 -10   2   3     2412.19     2403.73    286.72 o 
  -9   2   3      607.16      508.67    139.90 o 
  -8   2   3     6820.20     7279.18    443.50 o 
  -7   2   3    30804.99    31475.90    710.75 o 
  -6   2   3    29299.96    29476.55    683.39 o 
  -5   2   3    21421.38    21179.28    528.72 o 
  -4   2   3      383.88      345.98     28.87 o 
  -3   2   3      148.93      191.33     15.85 o 
  -2   2   3    42422.03    41551.12    464.56 o 
   0   2   3    35862.82    32492.75    490.53 o 
   1   2   3    23757.04    23129.40    378.73 o 
   2   2   3     1735.60     1911.30     56.97 o 
   3   2   3     2306.72     2207.40     84.94 o 
   4   2   3    30574.77    29346.60    920.55 o 
   5   2   3    39134.75    38837.04   1639.43 o 
   6   2   3    23939.37    23479.57   1015.83 o 
   7   2   3    11900.62    12536.33    623.75 o 
   8   2   3      232.68      275.70     73.82 o 
   9   2   3     4052.44     4081.10    295.60 o 
  10   2   3     6769.42     6665.77    542.45 o 
 -10   3   3     2202.14     2197.97    278.90 o 
  -9   3   3     7379.08     7980.66    564.29 o 
  -8   3   3      737.90      711.15    179.53 o 
  -7   3   3      183.00      204.72     59.21 o 
  -6   3   3     1001.85      913.91     88.09 o 
  -5   3   3    12728.50    13077.37    377.12 o 
  -4   3   3    16780.71    15651.33    302.84 o 
  -3   3   3    27400.96    26683.28    244.10 o 
  -2   3   3     8587.38     8551.32    130.26 o 
  -1   3   3     2861.47     2916.40     51.35 o 
   0   3   3     2374.63     2354.57     64.84 o 
   1   3   3    43751.37    42977.61    654.75 o 
   2   3   3    11678.71    11729.41    193.69 o 
   3   3   3    21087.95    20146.60    621.81 o 
   4   3   3     5350.17     5834.98    175.76 o 
   5   3   3       42.35      106.55     48.67 o 
   6   3   3      739.88      870.44     97.66 o 
   7   3   3    11882.90    12272.73    561.43 o 
   8   3   3     9976.25    10420.37    548.13 o 
   9   3   3     2373.10     2570.43    227.61 o 
  10   3   3     1353.41     1295.29    364.80 o 
 -10   4   3      336.79      712.73    295.72 o 
  -9   4   3        1.13       69.73    152.03 o 
  -8   4   3     1014.53      935.98    190.06 o 
  -7   4   3     4853.62     4643.40    198.61 o 
  -6   4   3      888.59      896.54     39.74 o 
  -5   4   3    15805.17    16048.83    372.18 o 
  -4   4   3      712.50      827.42     29.07 o 
  -3   4   3     6752.17     7132.91    157.50 o 
  -2   4   3       45.95       68.37      9.40 o 
  -1   4   3     2024.17     2112.28     51.35 o 
   0   4   3     1477.84     1500.84     50.41 o 
   1   4   3     4375.67     4442.93     75.29 o 
   2   4   3     1910.08     2100.26     45.85 o 
   3   4   3      689.58      664.22     28.93 o 
   4   4   3     1054.74      938.42     43.36 o 
   5   4   3      478.86      497.26    112.12 o 
   6   4   3     1295.25     1275.89    103.31 o 
   7   4   3      370.02      415.78    106.56 o 
   8   4   3     1444.85     1370.35    138.05 o 
   9   4   3     2307.79     1947.59    162.08 o 
  10   4   3      578.73      562.73    215.51 o 
 -10   5   3    11953.85    11935.64    834.25 o 
  -9   5   3    11411.20    12285.62    778.26 o 
  -8   5   3     7864.28     7752.94    501.26 o 
  -7   5   3     2730.45     2642.32    138.23 o 
  -6   5   3      465.63      488.86     25.73 o 
  -5   5   3    16098.17    16854.45    425.03 o 
  -4   5   3    28938.10    28105.00    519.75 o 
  -3   5   3    66649.61    65964.17   1738.27 o 
  -2   5   3    21593.33    21615.78    203.63 o 
  -1   5   3    10364.29    10256.70    148.83 o 
   0   5   3    17435.10    16740.42    320.44 o 
   1   5   3    18824.83    18133.40    245.16 o 
   2   5   3    59075.77    56378.95   1039.50 o 
   3   5   3    64752.60    66893.16   1686.82 o 
   4   5   3    33799.39    36192.85    903.10 o 
   5   5   3      231.36      229.04     48.88 o 
   6   5   3     3059.34     2945.28    122.99 o 
   7   5   3    14152.50    15370.97    395.47 o 
   8   5   3    10734.34    10884.91    513.07 o 
   9   5   3     9832.04    10155.13    698.02 o 
  10   5   3     2280.82     2167.48    465.98 o 
 -10   6   3     2379.31     2489.32    369.27 o 
  -9   6   3      759.95      908.97    246.94 o 
  -8   6   3     3019.73     3018.48    193.93 o 
  -7   6   3    32758.97    34860.54   1060.47 o 
  -6   6   3    37953.44    38545.69   1457.98 o 
  -5   6   3    13685.71    13799.78    385.36 o 
  -4   6   3     3157.83     3118.59    113.92 o 
  -3   6   3      463.57      369.31     41.55 o 
  -2   6   3    39853.05    38255.25    378.30 o 
  -1   6   3    26878.13    25435.07    281.43 o 
   0   6   3    46418.14    44895.68    732.77 o 
   1   6   3    27726.36    27484.41    399.92 o 
   2   6   3     5790.71     6316.60    146.61 o 
   3   6   3     4188.41     4471.27    144.57 o 
   4   6   3    10183.82    10614.46    296.37 o 
   5   6   3    40063.51    42376.11   1885.18 o 
   6   6   3    28674.27    31528.98   1422.74 o 
   7   6   3     5770.90     6156.68    361.02 o 
   8   6   3      709.55      607.94     61.09 o 
   9   6   3     3154.91     3169.29    361.87 o 
  10   6   3    10767.28    10957.94    880.26 o 
 -10   7   3      187.29      184.25    135.96 o 
  -9   7   3     1737.35     1666.55    506.29 o 
  -8   7   3     1261.42     1093.42    321.75 o 
  -7   7   3      170.67      196.23    112.40 o 
  -6   7   3      161.29      164.99     37.74 o 
  -5   7   3     3554.35     3615.53    137.33 o 
  -4   7   3    15335.02    15880.01    481.81 o 
  -3   7   3     6179.53     6567.09    148.23 o 
  -2   7   3     1526.53     1430.30     52.07 o 
  -1   7   3     2347.54     2394.67     58.60 o 
   0   7   3      100.80       87.74     18.70 o 
   1   7   3     1447.21     1383.84     37.64 o 
   2   7   3     7907.39     8195.42    176.27 o 
   3   7   3    21737.18    22444.92    573.83 o 
   4   7   3      308.58      318.80     35.36 o 
   5   7   3     2781.76     2916.64    113.34 o 
   6   7   3      711.35      745.02     78.58 o 
   7   7   3     1190.35     1242.48    113.54 o 
   8   7   3      628.65      760.06    217.89 o 
   9   7   3      732.83      748.67    227.04 o 
  10   7   3      102.41      143.23    117.13 o 
 -10   8   3      376.34      336.48    166.75 o 
  -9   8   3     1043.93     1047.03    271.90 o 
  -8   8   3      171.56      189.74     93.66 o 
  -7   8   3     8984.02     9012.41    546.26 o 
  -6   8   3    11069.55    10958.42    414.85 o 
  -5   8   3     2294.69     2353.76    128.27 o 
  -4   8   3     6051.11     6313.78    329.00 o 
  -3   8   3     3074.11     3271.18    115.85 o 
  -2   8   3    11818.87    11705.02    250.84 o 
  -1   8   3    12248.92    11646.94    212.17 o 
   0   8   3     7005.10     7162.05    179.60 o 
   1   8   3      673.91      637.94     23.18 o 
   2   8   3     1779.06     2109.34     83.89 o 
   3   8   3    18759.29    19369.40    463.92 o 
   4   8   3    15144.71    16184.66    438.49 o 
   5   8   3    11974.37    13606.36    397.44 o 
   6   8   3     5316.51     5362.19    249.08 o 
   7   8   3       88.91       73.28     37.81 o 
   8   8   3      470.79      439.73    119.84 o 
   9   8   3     4452.49     4885.91    569.27 o 
  -9   9   3    16369.77    17084.98   1092.48 o 
  -8   9   3    13653.29    12915.69    743.23 o 
  -7   9   3     2617.96     2576.68    247.58 o 
  -6   9   3     1895.57     2108.68    238.46 o 
  -5   9   3    12763.53    12722.08    529.98 o 
  -4   9   3    28115.56    27715.25    795.34 o 
  -3   9   3    17125.65    16750.89    406.72 o 
  -2   9   3    13505.72    12768.31    455.17 o 
  -1   9   3     5689.00     5392.52    141.09 o 
   0   9   3    25379.79    25486.52    352.33 o 
   1   9   3    19568.87    19565.48    383.60 o 
   2   9   3    33480.06    35028.97    536.87 o 
   3   9   3    44928.21    46033.52    812.77 o 
   4   9   3    16282.89    17406.84    469.94 o 
   5   9   3      180.62      233.95     65.02 o 
   6   9   3      294.11      377.88     50.99 o 
   7   9   3    12286.32    13127.37    687.46 o 
   8   9   3    25182.15    27570.97    892.60 o 
   9   9   3    19982.92    20575.94   1389.72 o 
  -9  10   3      147.24       53.35     70.26 o 
  -8  10   3     5196.64     4765.21    370.32 o 
  -7  10   3    13478.00    13950.72    505.39 o 
  -6  10   3     8983.09     8837.97    393.47 o 
  -5  10   3     8665.02     8479.43    341.04 o 
  -4  10   3      420.86      507.36    175.45 o 
  -3  10   3     1162.73     1160.92     47.33 o 
  -2  10   3     6572.90     6545.40    196.11 o 
  -1  10   3    33310.75    33729.38    634.36 o 
   0  10   3    33136.35    33513.70    648.03 o 
   1  10   3     3958.33     3908.10    120.59 o 
   2  10   3      105.19      129.85     27.95 o 
   3  10   3     4782.59     5143.59    179.19 o 
   4  10   3    15309.24    16155.49    627.18 o 
   5  10   3    16335.15    17317.98    405.33 o 
   6  10   3    10012.42    10952.42    581.02 o 
   7  10   3     4614.77     4759.64    400.83 o 
   8  10   3      384.85      388.56    119.67 o 
   9  10   3     2767.13     2725.37    230.69 o 
  -9  11   3       84.29       76.24     93.35 o 
  -8  11   3        2.55       18.17    111.27 o 
  -7  11   3      207.02      259.20    107.83 o 
  -6  11   3      108.08       35.89     86.64 o 
  -5  11   3       23.51      114.98     63.26 o 
  -4  11   3      792.06      792.76    109.18 o 
  -3  11   3      473.39      456.24     31.48 o 
  -2  11   3      380.79      347.84     36.18 o 
  -1  11   3      872.43      807.50     33.70 o 
   0  11   3       14.24       35.35     34.32 o 
   1  11   3      758.96      776.34     28.34 o 
   2  11   3       50.60       73.93     16.33 o 
   3  11   3      379.99      420.49     37.30 o 
   4  11   3       52.19       79.18     34.09 o 
   5  11   3      126.55      120.15     40.82 o 
   6  11   3     1503.05     1396.46    105.19 o 
   7  11   3      518.56      537.99    159.34 o 
   8  11   3      436.96      413.53    159.52 o 
   9  11   3     1275.82     1274.41    193.77 o 
  -8  12   3     2008.93     2357.31    260.55 o 
  -7  12   3     8099.12     8085.88    566.38 o 
  -6  12   3    18092.96    18371.04    820.69 o 
  -5  12   3     6809.31     7081.48    309.72 o 
  -4  12   3      519.44      538.03    190.06 o 
  -3  12   3     1321.66     1250.58     74.64 o 
  -2  12   3    20515.46    20601.63    697.73 o 
  -1  12   3    10492.42    10442.50    383.12 o 
   0  12   3    11960.18    11694.60    333.99 o 
   1  12   3     7240.62     6929.58    307.65 o 
   2  12   3      762.79      758.74     29.44 o 
   3  12   3     2185.70     2186.52     70.19 o 
   4  12   3    11978.19    12029.13    503.91 o 
   5  12   3    11239.86    10987.52    480.00 o 
   6  12   3     7652.98     7565.88    201.41 o 
   7  12   3     1160.79     1127.55    162.42 o 
   8  12   3        7.49       12.42     65.67 o 
  -8  13   3    10308.47    10084.91    798.95 o 
  -7  13   3     5363.97     5456.50    447.98 o 
  -6  13   3     2039.65     2061.04    131.56 o 
  -5  13   3    11755.38    11172.42    564.32 o 
  -4  13   3    13738.49    14621.38    616.02 o 
  -3  13   3    34721.12    34694.04    873.58 o 
  -2  13   3    21478.91    21358.14    586.34 o 
  -1  13   3      202.74      207.38     57.22 o 
   0  13   3       71.22      102.00     30.99 o 
   1  13   3    17978.23    19113.01    565.03 o 
   2  13   3    36151.29    37722.77    744.24 o 
   3  13   3    22873.07    24405.06    553.87 o 
   4  13   3    16756.38    16869.92    507.53 o 
   5  13   3     2367.06     2188.84    174.06 o 
   6  13   3     3980.28     3948.34    381.34 o 
   7  13   3    14129.37    13683.94    802.16 o 
   8  13   3    10888.38    11853.53   1086.54 o 
  -8  14   3     5718.65     5472.55    728.68 o 
  -7  14   3     3962.50     3437.91    423.77 o 
  -6  14   3     5830.08     5672.85    326.32 o 
  -5  14   3     5795.14     5647.60    378.20 o 
  -4  14   3     1268.07     1172.55    119.02 o 
  -3  14   3      951.07      896.97     84.97 o 
  -2  14   3     1149.54      880.92    161.35 o 
  -1  14   3    15089.19    16270.27    568.81 o 
   0  14   3     6921.74     7267.50    402.95 o 
   1  14   3     6722.56     6945.85    405.15 o 
   2  14   3     2383.67     2355.07    112.34 o 
   3  14   3      934.17      931.57     67.37 o 
   4  14   3    14119.65    14743.18    460.04 o 
   5  14   3     7336.00     6661.55    492.80 o 
   6  14   3     4469.75     4271.79    282.66 o 
   7  14   3     3543.75     3255.32    340.10 o 
  -7  15   3       22.90       10.25    107.13 o 
  -6  15   3      709.99      595.94    140.27 o 
  -5  15   3     1091.66     1222.70    124.17 o 
  -4  15   3       40.16       26.45     73.03 o 
  -3  15   3     3069.32     2943.57    148.53 o 
  -2  15   3     2318.30     2221.99    108.10 o 
  -1  15   3       15.18       42.23     54.06 o 
   0  15   3       72.57       95.41     69.48 o 
   1  15   3      441.15      482.94    145.14 o 
   2  15   3     1940.89     1812.31     91.41 o 
   3  15   3      964.20      918.38     82.75 o 
   4  15   3     4187.52     4208.62    381.99 o 
   5  15   3      423.52      162.34     90.35 o 
   6  15   3       17.57       -4.90    127.58 o 
   7  15   3      313.60      247.64    183.96 o 
  -7  16   3     9397.92     9463.25    835.50 o 
  -6  16   3    11086.51    10522.02    742.79 o 
  -5  16   3     7227.59     7079.92    488.42 o 
  -4  16   3      435.07      391.13    143.78 o 
  -3  16   3      417.49      388.85     99.82 o 
  -2  16   3     6996.37     6659.34    420.98 o 
  -1  16   3    16975.36    17637.04    643.09 o 
   0  16   3    17393.24    18538.45    734.22 o 
   1  16   3     4049.11     3908.36    191.26 o 
   2  16   3      342.36      333.97    101.73 o 
   3  16   3     1968.83     1773.40     87.36 o 
   4  16   3    21497.18    20308.75   1221.37 o 
   5  16   3    16035.20    16047.43   1206.06 o 
   6  16   3     8799.25     8867.71    875.27 o 
  -6  17   3      514.91      443.36    173.69 o 
  -5  17   3     8046.18     7508.05    565.57 o 
  -4  17   3    10903.14    10522.88    402.29 o 
  -3  17   3    10756.72    10765.91    716.74 o 
  -2  17   3    11294.57    10872.91    659.81 o 
  -1  17   3     1098.70     1124.73    100.04 o 
   0  17   3     1282.98     1023.25    131.72 o 
   1  17   3    10206.34    10884.34    714.37 o 
   2  17   3    16870.26    16591.91    863.69 o 
   3  17   3    13492.74    12835.31    794.21 o 
   4  17   3     4284.81     3696.33    463.16 o 
   5  17   3       20.59       -5.94     94.74 o 
   6  17   3     4995.35     4722.93    712.16 o 
  -5  18   3      173.14       52.16     53.53 o 
  -4  18   3      334.98      257.62    107.25 o 
  -3  18   3      307.70      344.43    123.89 o 
  -2  18   3     3992.29     3792.67    323.44 o 
  -1  18   3     4646.82     4711.58    384.06 o 
   0  18   3     1340.03     1300.91    194.62 o 
   1  18   3     3030.29     2596.98    250.97 o 
   2  18   3       43.40        0.39     39.11 o 
   3  18   3      248.89       98.09    103.95 o 
   4  18   3      137.27      160.32    161.67 o 
   5  18   3     4293.89     3976.54    582.12 o 
  -4  19   3     2580.32     2383.75    237.70 o 
  -3  19   3     3505.56     3038.85    585.24 o 
  -2  19   3     1718.72     1548.17    142.01 o 
  -1  19   3       86.06       72.22     60.64 o 
   0  19   3      164.58       96.00     45.70 o 
   1  19   3     2101.18     1860.72    121.18 o 
   2  19   3     6359.88     6678.00    628.24 o 
   3  19   3     1740.56     1692.72    888.71 o 
   4  19   3     2695.25     2458.44    469.74 o 
  -3  20   3      655.56      625.52    248.45 o 
  -2  20   3     8541.11     7994.09   1038.89 o 
  -1  20   3    16698.61    16624.84   1120.87 o 
   0  20   3    17804.96    18842.80   1210.78 o 
   1  20   3    11159.78    10481.44    962.51 o 
   2  20   3      998.33      712.69    423.04 o 
   3  20   3     1890.24     1365.54   1020.00 o 
 -10   0   4     1448.43     1533.35    551.10 o 
  -9   0   4     2440.10     2515.46    225.87 o 
  -8   0   4    13759.58    15014.31    857.89 o 
  -7   0   4    16944.53    18677.81    389.56 o 
  -6   0   4    44285.05    45605.88   2387.17 o 
  -5   0   4     7913.61     7437.16    216.30 o 
  -4   0   4     6894.15     7057.12    105.89 o 
  -3   0   4     2598.78     2775.90     69.24 o 
   0   0   4    11598.20    11031.21    348.09 o 
   2   0   4     2352.06     2390.95    110.58 o 
   3   0   4    17246.65    17452.48    841.29 o 
   4   0   4    38427.06    38026.09   1445.30 o 
   5   0   4    31323.83    29501.99    755.31 o 
   6   0   4    43789.46    42315.76   1785.96 o 
   7   0   4     8851.30     8690.42    555.56 o 
   8   0   4     1285.21     1203.44    381.08 o 
   9   0   4     3138.50     3099.93    342.78 o 
  10   0   4    11825.20    10573.30   1022.38 o 
 -10   1   4    10235.85    11237.47    761.94 o 
  -9   1   4     6552.29     6794.77    425.37 o 
  -8   1   4     2595.53     2761.20    186.81 o 
  -7   1   4      490.20      440.01    119.41 o 
  -6   1   4     1449.29     1562.68     78.61 o 
  -5   1   4    22238.54    22260.96    268.49 o 
  -4   1   4    10992.80    10508.69    172.57 o 
  -3   1   4    27416.55    27499.91    263.48 o 
  -2   1   4    27191.09    26123.78    284.81 o 
  -1   1   4      447.67      450.60     18.10 o 
   0   1   4    10113.52     9472.01    234.25 o 
   1   1   4    11577.67    10946.89    341.57 o 
   2   1   4    21861.11    23522.14    261.18 o 
   3   1   4    21302.44    20420.21    551.68 o 
   4   1   4     6973.50     6769.46    141.32 o 
   5   1   4       12.14       43.71     53.62 o 
   6   1   4     5705.13     5617.74    239.70 o 
   7   1   4     6748.62     6936.67    355.12 o 
   8   1   4    22974.93    23294.69   1109.49 o 
   9   1   4     9432.27     9415.55    559.17 o 
  10   1   4     1386.20     1281.32    323.74 o 
 -10   2   4      202.05      135.62    104.21 o 
  -9   2   4     1706.94     1731.95    249.46 o 
  -8   2   4      692.00      805.11    181.98 o 
  -7   2   4      579.85      550.59     42.13 o 
  -6   2   4     5528.70     5684.56    191.79 o 
  -5   2   4     1579.32     1679.63     59.71 o 
  -4   2   4     5088.03     5253.89    111.94 o 
  -3   2   4      568.42      604.72     15.31 o 
  -2   2   4      729.41      747.90     16.84 o 
  -1   2   4      810.44      845.29     30.87 o 
   0   2   4     6969.09     6729.50    171.37 o 
   1   2   4    28171.68    27084.52    443.27 o 
   2   2   4     1577.36     1735.02     55.83 o 
   3   2   4     2722.27     3032.59    138.50 o 
   4   2   4       46.70       78.36     37.06 o 
   5   2   4     2845.79     3014.18    146.58 o 
   6   2   4      102.14      103.58     66.42 o 
   7   2   4      194.19      200.71    106.06 o 
   8   2   4      147.18      155.94     93.12 o 
   9   2   4       88.35      121.96     84.83 o 
  10   2   4     2985.81     2595.25    204.35 o 
 -10   3   4     7792.21     7735.00    611.65 o 
  -9   3   4    13672.17    14698.94    810.87 o 
  -8   3   4    12825.05    12889.57    654.49 o 
  -7   3   4      332.42      271.01     88.80 o 
  -6   3   4     2641.37     2624.25    117.96 o 
  -5   3   4     5167.72     5109.51    107.42 o 
  -4   3   4    35292.86    33663.95    343.86 o 
  -3   3   4    64347.55    61360.22    783.80 o 
  -2   3   4     1403.46     1288.86     21.33 o 
  -1   3   4     1350.81     1367.72     51.35 o 
   0   3   4      862.95      961.92     38.12 o 
   1   3   4    18609.51    17184.16    202.90 o 
   2   3   4    44498.92    43727.05    864.25 o 
   3   3   4    33985.18    33112.88    995.16 o 
   4   3   4     6240.38     6781.46    254.26 o 
   5   3   4      748.74      872.33     66.64 o 
   6   3   4     9410.27     9847.51    306.67 o 
   7   3   4    16240.01    17015.10    475.45 o 
   8   3   4    23467.97    23883.97    744.71 o 
   9   3   4     1612.22     1594.32    107.18 o 
  10   3   4     2434.83     2323.79    347.04 o 
 -10   4   4      344.07      265.98    150.98 o 
  -9   4   4     1864.28     1874.01    505.62 o 
  -8   4   4    14680.21    14493.25    644.73 o 
  -7   4   4    27812.42    28594.70    670.05 o 
  -6   4   4    42127.17    41719.91    777.57 o 
  -5   4   4    22993.04    22792.76    392.96 o 
  -4   4   4     1407.58     1381.70     24.61 o 
  -3   4   4     8971.07     8471.98    149.18 o 
  -2   4   4    17067.54    16620.96    129.23 o 
  -1   4   4    41777.95    40284.82    394.86 o 
   0   4   4    22141.89    20130.76    210.30 o 
   1   4   4    12790.17    12346.23    190.26 o 
   2   4   4        7.85       27.17     17.44 o 
   3   4   4     3821.93     3993.07    117.81 o 
   4   4   4    29830.27    30311.30    549.29 o 
   5   4   4    40554.94    41155.69    982.12 o 
   6   4   4    17823.38    18644.05    457.53 o 
   7   4   4     6110.23     6337.11    325.29 o 
   8   4   4       64.31      121.01     60.51 o 
   9   4   4     6727.81     6482.16    431.51 o 
  10   4   4    12063.43    11810.54    787.46 o 
 -10   5   4     1409.08     1303.72    385.35 o 
  -9   5   4     5514.58     5593.16    479.82 o 
  -8   5   4     1985.48     2208.68    242.97 o 
  -7   5   4     1544.40     1300.70    130.39 o 
  -6   5   4     1906.22     1801.64     58.27 o 
  -5   5   4     4139.23     3915.07    127.99 o 
  -4   5   4     9056.68     9109.77    201.13 o 
  -3   5   4    28776.48    29526.63    380.20 o 
  -2   5   4    16403.16    16478.26    308.39 o 
  -1   5   4       81.13       92.32     22.07 o 
   0   5   4      734.62      731.35     33.49 o 
   1   5   4      154.63      128.16     18.98 o 
   2   5   4    33681.35    33179.48    592.21 o 
   3   5   4     6486.83     6867.74    145.03 o 
   4   5   4     1995.58     2201.82    112.51 o 
   5   5   4     3632.80     3814.30    166.99 o 
   6   5   4     3502.19     3302.23    299.53 o 
   7   5   4    14186.74    15602.10    693.49 o 
   8   5   4     1258.22     1237.99    144.64 o 
   9   5   4     2036.30     2377.60    217.89 o 
  10   5   4      795.57      813.08    266.80 o 
 -10   6   4       16.75       97.96     85.68 o 
  -9   6   4      143.38      161.94     80.45 o 
  -8   6   4     2396.03     2446.98    275.07 o 
  -7   6   4     8057.15     7631.07    381.30 o 
  -6   6   4      852.26      918.11    109.56 o 
  -5   6   4       69.63       75.82     31.73 o 
  -4   6   4     7851.18     8146.55    358.23 o 
  -3   6   4     4138.39     4071.56    118.24 o 
  -2   6   4    28055.63    27783.76    496.54 o 
  -1   6   4    17856.94    18277.02    219.72 o 
   0   6   4     3998.44     4017.20    113.79 o 
   1   6   4    17124.47    17459.25    439.92 o 
   2   6   4      611.83      660.27     24.43 o 
   3   6   4     4535.44     4597.42    153.10 o 
   4   6   4     6441.08     7244.43    261.25 o 
   5   6   4     6205.66     6633.28    233.67 o 
   6   6   4     8937.57     9746.73    464.18 o 
   7   6   4     2883.45     2882.61    244.99 o 
   8   6   4      149.97      107.99     45.93 o 
   9   6   4     2485.44     2662.81    197.93 o 
  10   6   4     1573.26     1329.02    368.43 o 
 -10   7   4    20842.26    24965.47   1170.64 o 
  -9   7   4    15614.95    15087.71    937.34 o 
  -8   7   4     4977.11     4722.62    395.22 o 
  -7   7   4     5469.70     5218.27    353.24 o 
  -6   7   4     2275.78     2063.81    117.02 o 
  -5   7   4    24709.69    23708.58    822.96 o 
  -4   7   4    21603.57    19702.14    212.82 o 
  -3   7   4    25517.05    25407.96    370.83 o 
  -2   7   4    17191.09    15072.36    313.94 o 
  -1   7   4       15.84       37.29     15.33 o 
   0   7   4    11584.38    11813.16    352.51 o 
   1   7   4    42708.13    40372.15    471.61 o 
   2   7   4    36850.95    36277.69    524.98 o 
   3   7   4    44729.63    43869.45    737.40 o 
   4   7   4    12765.37    12445.18    581.51 o 
   5   7   4     3328.65     3668.31    157.95 o 
   6   7   4    12594.71    12924.94    584.76 o 
   7   7   4    12253.72    12894.67    649.87 o 
   8   7   4    13764.08    14688.56    790.29 o 
   9   7   4    23998.36    26520.58    626.30 o 
  -9   8   4      514.65      445.99    158.50 o 
  -8   8   4     8203.31     8367.96    666.35 o 
  -7   8   4    28432.47    28446.46    846.50 o 
  -6   8   4     9996.89    10161.83    439.99 o 
  -5   8   4     6898.74     6865.59    263.72 o 
  -4   8   4     2749.48     2763.37    152.18 o 
  -3   8   4    12941.55    13209.74    313.38 o 
  -2   8   4    35797.23    33868.72    800.87 o 
  -1   8   4    21846.15    20807.48    541.90 o 
   0   8   4    52894.20    54934.35    861.51 o 
   1   8   4    17529.67    21234.50    955.44 o 
   2   8   4     1180.25     1406.35     62.19 o 
   3   8   4    17663.16    18058.55    550.11 o 
   4   8   4    21621.32    21588.64    416.41 o 
   5   8   4    10846.26    11214.32    408.33 o 
   6   8   4    13585.42    14438.91    540.66 o 
   7   8   4     9671.60    10279.56    525.07 o 
   8   8   4      822.29      697.75    193.49 o 
   9   8   4     5827.16     6080.23    598.91 o 
  -9   9   4      259.77      273.12    124.25 o 
  -8   9   4      115.83       32.20    149.39 o 
  -7   9   4        2.52      -19.48     63.59 o 
  -6   9   4      457.34      427.54    156.90 o 
  -5   9   4       18.08       17.63     58.93 o 
  -4   9   4     4261.67     4179.42    209.52 o 
  -3   9   4      284.36      260.69     30.98 o 
  -2   9   4     3259.90     3267.05    114.08 o 
  -1   9   4     8472.89     8529.12    178.27 o 
   0   9   4    12368.24    12884.77    513.15 o 
   1   9   4     3563.70     3639.58    108.36 o 
   2   9   4      252.37      329.91     26.77 o 
   3   9   4     5093.46     5374.90    181.25 o 
   4   9   4     6302.75     6515.80    229.60 o 
   5   9   4     3935.90     4031.62    165.40 o 
   6   9   4     2762.90     2559.61    117.83 o 
   7   9   4       42.13       97.11     59.06 o 
   8   9   4      606.27      778.13    196.64 o 
   9   9   4     1510.57     1515.05    304.32 o 
  -9  10   4      538.79      463.34    138.90 o 
  -8  10   4     5794.91     5618.23    391.86 o 
  -7  10   4     2617.86     2504.12    133.21 o 
  -6  10   4     8406.46     8152.64    368.88 o 
  -5  10   4     1157.73     1253.19    106.19 o 
  -4  10   4      337.36      475.92    146.15 o 
  -3  10   4     7571.46     7225.65    275.79 o 
  -2  10   4     5696.00     5149.21    233.90 o 
  -1  10   4    32037.77    31731.58    483.22 o 
   0  10   4    37174.09    37927.41    670.65 o 
   1  10   4     7148.14     7747.34    233.05 o 
   2  10   4      697.49      643.37     57.49 o 
   3  10   4      258.64      281.02     32.82 o 
   4  10   4    20130.58    21809.56    477.08 o 
   5  10   4    16245.66    17413.26    472.10 o 
   6  10   4     4761.98     4736.26    202.37 o 
   7  10   4      343.40      468.70    161.93 o 
   8  10   4       23.21       55.38     92.64 o 
   9  10   4     3248.85     3054.19    279.33 o 
  -9  11   4    12185.53    11312.78    840.85 o 
  -8  11   4    15065.71    14004.70    842.02 o 
  -7  11   4      487.16      505.57    167.87 o 
  -6  11   4     6200.62     5817.31    331.27 o 
  -5  11   4     5686.71     5859.13    321.57 o 
  -4  11   4    24835.68    25968.43   1374.26 o 
  -3  11   4    35291.77    32835.08   1107.13 o 
  -2  11   4     9308.89     8748.16    299.39 o 
  -1  11   4      798.14      852.72     32.67 o 
   0  11   4     4743.75     5137.83    116.79 o 
   1  11   4    24255.06    25583.78    419.04 o 
   2  11   4    56348.50    57579.45   1677.60 o 
   3  11   4    26597.02    27240.45    763.77 o 
   4  11   4     1906.68     1875.27     75.35 o 
   5  11   4     3131.92     3046.38     84.46 o 
   6  11   4     1126.25     1242.90    174.55 o 
   7  11   4    20165.24    21658.96   1191.68 o 
   8  11   4    17950.35    19496.71   1239.31 o 
  -8  12   4     2678.84     2934.71    316.26 o 
  -7  12   4     8301.54     8198.30    596.01 o 
  -6  12   4    11619.63    11561.77    572.58 o 
  -5  12   4     6424.17     6356.57    389.58 o 
  -4  12   4       11.07       19.13     12.86 o 
  -3  12   4      411.41      419.03     31.94 o 
  -2  12   4     9752.69     9627.43    363.39 o 
  -1  12   4    35441.98    36539.76    926.82 o 
   0  12   4    18738.80    19377.42    490.58 o 
   1  12   4     4552.46     4549.50    166.64 o 
   2  12   4        8.16       52.45     17.58 o 
   3  12   4     5711.75     5945.90    217.15 o 
   4  12   4     6950.05     7559.61    373.61 o 
   5  12   4    16046.39    16878.26    539.36 o 
   6  12   4    10896.30    10941.92    641.82 o 
   7  12   4      565.12      617.87    198.70 o 
   8  12   4      150.94      134.75     88.79 o 
  -8  13   4       34.77       39.95     92.49 o 
  -7  13   4      197.41      150.02     71.42 o 
  -6  13   4       38.90       49.86     53.91 o 
  -5  13   4     1714.08     1738.63    142.01 o 
  -4  13   4      433.96      415.30     67.22 o 
  -3  13   4      388.01      352.61     37.84 o 
  -2  13   4     2192.76     1876.07     97.52 o 
  -1  13   4      182.08      179.03     48.01 o 
   0  13   4      125.97      116.34     45.36 o 
   1  13   4       54.74       69.79     25.58 o 
   2  13   4       11.87       37.07     14.09 o 
   3  13   4      449.02      421.61     98.56 o 
   4  13   4       25.67       38.97     27.64 o 
   5  13   4      113.72       94.34     40.19 o 
   6  13   4     1294.52     1180.58    124.93 o 
   7  13   4       33.29       63.65     59.27 o 
   8  13   4      179.50      173.61    130.52 o 
  -8  14   4     4625.73     4556.68    722.72 o 
  -7  14   4    11540.17    11815.30    755.51 o 
  -6  14   4    12404.95    12725.15    668.70 o 
  -5  14   4     3580.51     3293.17    196.46 o 
  -4  14   4     2543.02     2456.91    153.38 o 
  -3  14   4     1015.96      937.24    115.98 o 
  -2  14   4    16518.96    16808.81    671.59 o 
  -1  14   4    24622.18    27089.34   1145.16 o 
   0  14   4     4351.03     4603.91    233.42 o 
   1  14   4    14467.69    14783.44    528.04 o 
   2  14   4     1472.99     1378.29     55.06 o 
   3  14   4    11605.79    12689.30    402.82 o 
   4  14   4     5074.23     5249.82    263.45 o 
   5  14   4    13729.19    14209.30    756.02 o 
   6  14   4    21540.29    22632.67   1601.27 o 
   7  14   4     2118.61     1983.26    637.02 o 
  -7  15   4     1530.41     1597.29    336.91 o 
  -6  15   4      641.60      602.80    167.89 o 
  -5  15   4    14848.73    14372.22    579.75 o 
  -4  15   4    29423.11    29797.65   1385.57 o 
  -3  15   4    13217.12    12355.53    611.48 o 
  -2  15   4     7197.10     7204.50    392.04 o 
  -1  15   4     1359.90     1389.38    121.67 o 
   0  15   4     6196.12     6657.38    454.06 o 
   1  15   4    18377.53    19450.37   1043.90 o 
   2  15   4    20544.62    22515.18    673.86 o 
   3  15   4    16305.80    17851.84    539.63 o 
   4  15   4     5820.56     6184.31    404.80 o 
   5  15   4      863.96      813.25    270.43 o 
   6  15   4     2493.36     2734.56    393.91 o 
   7  15   4     6820.07     6457.05    803.40 o 
  -6  16   4     2559.92     2420.12    123.38 o 
  -5  16   4     1424.15     1293.73    271.36 o 
  -4  16   4       39.31       81.76     55.33 o 
  -3  16   4     1492.71     1246.86    111.99 o 
  -2  16   4     9512.42     9141.13    423.67 o 
  -1  16   4     2925.44     2971.65    155.87 o 
   0  16   4     2112.77     2146.79    401.48 o 
   1  16   4     3115.80     3265.10    395.27 o 
   2  16   4      107.40      142.05     58.72 o 
   3  16   4      700.24      765.67    150.76 o 
   4  16   4     6453.49     6024.70    500.39 o 
   5  16   4     2039.69     1876.38    211.45 o 
   6  16   4     2565.13     2756.88    286.44 o 
  -6  17   4     1666.17     1564.82    134.01 o 
  -5  17   4      112.51      116.58     47.71 o 
  -4  17   4     4995.33     4338.32    415.48 o 
  -3  17   4     2029.10     1930.90    140.04 o 
  -2  17   4      134.58      100.12     91.22 o 
  -1  17   4       12.92       61.75     40.53 o 
   0  17   4      370.65      307.00    119.12 o 
   1  17   4     3357.41     3207.29    330.35 o 
   2  17   4     1344.00     1294.29    134.73 o 
   3  17   4      436.45      448.34    129.98 o 
   4  17   4      123.70      126.08    110.60 o 
   5  17   4        5.89      -24.72    141.07 o 
   6  17   4       11.60       20.69    153.80 o 
  -5  18   4     4887.21     4540.70    507.14 o 
  -4  18   4      292.04      285.02    120.62 o 
  -3  18   4      750.40      753.51    188.23 o 
  -2  18   4    13804.98    12867.38   1220.95 o 
  -1  18   4    17500.12    18123.15    847.11 o 
   0  18   4    14416.74    15225.57    710.82 o 
   1  18   4     4513.50     4386.48    360.56 o 
   2  18   4       31.17       54.79     52.12 o 
   3  18   4     4437.00     4535.33    535.61 o 
   4  18   4    11629.97    11674.70    995.77 o 
   5  18   4    12511.22    11924.27   1101.20 o 
  -4  19   4     7829.02     7608.95    991.55 o 
  -3  19   4    18823.81    18873.00   1484.88 o 
  -2  19   4     8114.20     7550.81    689.28 o 
  -1  19   4       42.27       42.03     54.60 o 
   0  19   4      861.45      912.02     95.21 o 
   1  19   4     7690.19     7254.80    561.04 o 
   2  19   4    20679.63    20244.99   1499.04 o 
   3  19   4     9449.01     9029.21   1253.42 o 
   4  19   4     3413.27     2977.58    257.28 o 
  -2  20   4      100.03      123.91    122.64 o 
  -1  20   4     1462.96     1444.37    143.13 o 
   0  20   4     3463.94     3262.39    438.74 o 
   1  20   4      136.40      172.64    124.12 o 
   2  20   4       78.17     -135.47    282.91 o 
 -10   1   5    10081.72     9859.83    834.12 o 
  -9   1   5     9596.70    10101.47    599.06 o 
  -8   1   5     2488.84     2325.07    141.79 o 
  -7   1   5     5502.46     5369.86    296.23 o 
  -6   1   5     2598.03     2465.44     61.24 o 
  -5   1   5    14777.47    14146.52    264.90 o 
  -4   1   5    44432.45    45150.92    568.48 o 
  -3   1   5    28208.98    27112.57    325.85 o 
  -2   1   5    10853.74    10294.73    224.73 o 
  -1   1   5      293.03      323.02     17.83 o 
   0   1   5    30489.05    27470.89    287.14 o 
   1   1   5     5380.59     5193.67     93.58 o 
   2   1   5    87832.50    87031.04   1587.46 o 
   3   1   5    23666.57    22327.24    813.24 o 
   4   1   5     1637.54     1644.52     99.95 o 
   5   1   5       71.19      104.96     53.44 o 
   6   1   5     6571.76     6761.15    207.82 o 
   7   1   5    15504.73    15618.17    343.80 o 
   8   1   5     8465.84     8633.27    469.26 o 
   9   1   5    12350.18    12653.96    558.28 o 
  10   1   5     3038.60     2796.33    178.90 o 
 -10   2   5       16.19       21.02    119.29 o 
  -9   2   5     2922.77     2633.86    155.41 o 
  -8   2   5    11818.59    11997.18    682.41 o 
  -7   2   5    28666.15    28749.02    707.47 o 
  -6   2   5    19098.63    18890.05    390.20 o 
  -5   2   5    18178.50    18017.34    386.62 o 
  -4   2   5      765.58      745.40     25.07 o 
  -3   2   5    22256.07    21464.35    423.52 o 
  -2   2   5    84134.95    78776.73   1148.72 o 
  -1   2   5    24941.51    23051.24    613.23 o 
   0   2   5    86885.63    76753.36   1436.53 o 
   1   2   5    14160.56    13759.37    188.89 o 
   2   2   5     4264.13     4410.50    110.16 o 
   3   2   5    20331.38    21883.01    513.79 o 
   4   2   5    34926.50    35526.28    787.98 o 
   5   2   5    51349.27    52515.82   1792.14 o 
   6   2   5    22009.63    23168.09    637.52 o 
   7   2   5     2921.21     2814.43    149.25 o 
   8   2   5       46.43       27.36     54.90 o 
   9   2   5     4120.69     4018.53    293.04 o 
  10   2   5    10096.60    10479.74    699.11 o 
 -10   3   5     5090.71     5167.67    516.91 o 
  -9   3   5     3552.04     3521.64    310.85 o 
  -8   3   5     3850.81     3711.81    201.04 o 
  -7   3   5      221.13      217.81     52.82 o 
  -6   3   5     2602.66     2597.26     49.03 o 
  -5   3   5     5416.62     5424.96    132.26 o 
  -4   3   5     7644.19     6792.30    134.14 o 
  -3   3   5    15564.72    15051.23    266.16 o 
  -2   3   5     3407.92     3530.76     74.79 o 
  -1   3   5        0.21       26.97     20.73 o 
   0   3   5     3118.18     2925.08     63.83 o 
   1   3   5    54363.48    50473.58   1365.68 o 
   2   3   5    26848.54    25951.06    655.23 o 
   3   3   5     3052.86     2969.02    130.53 o 
   4   3   5    13932.11    14483.31    671.85 o 
   5   3   5       44.37      138.35     66.51 o 
   6   3   5     3972.97     4427.01    184.68 o 
   7   3   5     7771.44     8300.43    257.79 o 
   8   3   5    13992.96    13902.28    633.01 o 
   9   3   5     4034.71     4032.26    228.94 o 
  10   3   5       21.06       92.15     71.96 o 
 -10   4   5      261.07      161.87    118.74 o 
  -9   4   5     1944.63     1757.58    572.85 o 
  -8   4   5       53.33      127.10     56.56 o 
  -7   4   5     3420.39     3423.26    136.22 o 
  -6   4   5     1111.06      934.67     76.52 o 
  -5   4   5     3309.77     3162.47    105.44 o 
  -4   4   5       23.41       68.85     13.99 o 
  -3   4   5    14537.12    15289.94    290.59 o 
  -2   4   5     8566.70     8813.20    184.46 o 
  -1   4   5      171.89      225.07     55.13 o 
   0   4   5    19599.60    18083.02    243.42 o 
   1   4   5       14.46       30.70     13.86 o 
   2   4   5     8055.61     9037.75    274.88 o 
   3   4   5      584.89      658.33     32.53 o 
   4   4   5     2872.73     2861.62    134.00 o 
   5   4   5     1767.26     1771.05     97.10 o 
   6   4   5       49.65       91.92     43.52 o 
   7   4   5      462.94      414.64    131.97 o 
   8   4   5        3.52       30.57     54.66 o 
   9   4   5      735.33      636.57    200.15 o 
  10   4   5     1352.12     1239.31    355.56 o 
 -10   5   5     9290.55     9926.87    736.72 o 
  -9   5   5    16413.22    17071.66    861.71 o 
  -8   5   5     2630.91     2609.29    191.92 o 
  -7   5   5     2161.72     1940.01     84.11 o 
  -6   5   5     4921.94     4523.09    148.80 o 
  -5   5   5    14714.75    13642.92    348.76 o 
  -4   5   5    43585.25    43799.50    779.04 o 
  -3   5   5    26127.61    25398.07    470.26 o 
  -2   5   5    10665.09    10216.79    214.03 o 
  -1   5   5      315.22      346.95     25.05 o 
   0   5   5     6972.47     6863.93    224.77 o 
   1   5   5    55597.00    52225.30    725.21 o 
   2   5   5    42697.25    44425.85   1002.18 o 
   3   5   5    18559.28    18878.90    538.16 o 
   4   5   5     2553.03     2515.69    103.64 o 
   5   5   5     1749.41     1834.89     59.02 o 
   6   5   5    18919.89    20800.20    462.95 o 
   7   5   5    35671.58    40974.26   1364.16 o 
   8   5   5    11425.20    11970.76    585.46 o 
   9   5   5     5603.41     5822.92    365.60 o 
  10   5   5     2962.02     2532.55    181.23 o 
 -10   6   5      704.47      684.09    203.05 o 
  -9   6   5     2413.44     2480.92    223.38 o 
  -8   6   5    14997.69    15810.02    790.11 o 
  -7   6   5    12719.07    13018.83    422.18 o 
  -6   6   5    36719.44    39218.07   1100.34 o 
  -5   6   5    14886.75    14320.53    409.93 o 
  -4   6   5     2228.14     2336.25    102.54 o 
  -3   6   5     1567.77     1456.98     39.53 o 
  -2   6   5    37230.96    36912.78    700.92 o 
  -1   6   5    44814.13    41618.92    925.00 o 
   0   6   5    20206.23    17541.90    672.07 o 
   1   6   5    14087.57    13755.61    530.55 o 
   2   6   5     3363.09     3504.99    103.32 o 
   3   6   5    22665.65    23773.31    538.23 o 
   4   6   5    30697.80    31871.58    576.96 o 
   5   6   5    30969.45    32486.41    934.21 o 
   6   6   5    25865.91    28101.77    717.97 o 
   7   6   5     4242.94     4372.22    271.68 o 
   8   6   5      517.32      632.69     72.43 o 
   9   6   5     1863.59     2052.91    202.16 o 
  10   6   5    16740.75    16331.33   1208.90 o 
 -10   7   5      494.22      612.87    267.69 o 
  -9   7   5     1133.56      945.14    226.87 o 
  -8   7   5     3877.12     3697.99    386.63 o 
  -7   7   5       96.07       33.07     75.60 o 
  -6   7   5     1588.98     1669.30    133.77 o 
  -5   7   5     3497.30     3449.59    155.80 o 
  -4   7   5     3566.42     3491.34    134.94 o 
  -3   7   5      101.25      228.55     34.75 o 
  -2   7   5     1140.21     1189.02     29.51 o 
  -1   7   5      220.76      191.14     25.41 o 
   0   7   5     1656.21     1753.70    153.23 o 
   1   7   5    11139.07    11465.64    395.51 o 
   2   7   5     8330.81     8922.38    219.17 o 
   3   7   5     3577.51     3765.18    130.62 o 
   4   7   5     3484.63     3638.30    139.65 o 
   5   7   5      637.10      640.87     82.91 o 
   6   7   5     4857.95     4826.14    209.40 o 
   7   7   5     1438.03     1503.09    130.17 o 
   8   7   5     3387.80     3783.59    452.86 o 
   9   7   5      565.93      466.72    191.23 o 
  -9   8   5     2106.49     1837.49    382.37 o 
  -8   8   5     3244.82     3324.52    324.77 o 
  -7   8   5     4296.79     4017.32    197.19 o 
  -6   8   5     7953.93     7855.46    393.41 o 
  -5   8   5     1655.20     1507.37    121.22 o 
  -4   8   5       47.14       51.18     21.67 o 
  -3   8   5      486.81      564.67     30.75 o 
  -2   8   5    17861.29    17439.21    345.41 o 
  -1   8   5    29433.05    29177.33    583.29 o 
   0   8   5    23459.02    22559.56    704.58 o 
   1   8   5     9735.78    10907.80    396.35 o 
   2   8   5     6028.82     6622.38    139.49 o 
   3   8   5     4836.34     4891.40    187.13 o 
   4   8   5     3354.34     3657.86    135.06 o 
   5   8   5     6565.36     7056.83    156.55 o 
   6   8   5    10926.58    11663.01    504.74 o 
   7   8   5     1103.10     1198.19    116.32 o 
   8   8   5       74.07      175.49    164.56 o 
   9   8   5       83.62      105.27     85.23 o 
  -9   9   5    11589.50    10834.36    750.43 o 
  -8   9   5     9559.05     8159.20    575.27 o 
  -7   9   5       87.75       97.44     60.98 o 
  -6   9   5     6868.59     6924.13    360.58 o 
  -5   9   5    13687.50    13964.24    534.87 o 
  -4   9   5    35657.54    35677.51    857.58 o 
  -3   9   5    32358.27    30941.20    742.55 o 
  -2   9   5    11775.90    11137.93    218.64 o 
  -1   9   5        0.66       29.35     17.16 o 
   0   9   5     9554.41     9920.97    386.89 o 
   1   9   5    41975.43    41394.90   1185.60 o 
   2   9   5    25475.98    25898.95    573.37 o 
   3   9   5    12393.19    12761.89    357.00 o 
   4   9   5     3751.45     3958.81    154.15 o 
   5   9   5       87.38       88.99     58.30 o 
   6   9   5     8196.89     8463.65    374.27 o 
   7   9   5    14488.38    15954.56    767.25 o 
   8   9   5    19123.42    21149.87   1226.34 o 
   9   9   5    12537.43    12928.00    929.76 o 
  -9  10   5     1223.91     1096.17    346.04 o 
  -8  10   5     8435.30     7706.77    531.94 o 
  -7  10   5    16095.82    16029.16    679.32 o 
  -6  10   5    13840.67    14507.72    638.44 o 
  -5  10   5     3255.80     3174.79    178.17 o 
  -4  10   5        5.04       11.61     10.98 o 
  -3  10   5     4155.71     4066.93    133.64 o 
  -2  10   5    23169.17    22950.41    526.98 o 
  -1  10   5    43471.71    43269.07   1111.44 o 
   0  10   5    29821.99    32122.07   1032.97 o 
   1  10   5     6906.36     7315.30    255.99 o 
   2  10   5      553.87      562.38     17.91 o 
   3  10   5     4346.52     4402.02    165.33 o 
   4  10   5     9289.47    10189.35    356.80 o 
   5  10   5    13643.00    14945.38    540.90 o 
   6  10   5     9276.57     9545.81    525.96 o 
   7  10   5     2366.37     2092.71    129.01 o 
   8  10   5     1144.31     1193.44    275.48 o 
   9  10   5     4461.02     4246.30    486.24 o 
  -9  11   5      733.09      591.36    230.41 o 
  -8  11   5      354.00      245.54     81.64 o 
  -7  11   5      235.80      182.15     68.96 o 
  -6  11   5       33.08       66.06     67.53 o 
  -5  11   5      136.34      163.28     72.27 o 
  -4  11   5      492.62      483.62     22.07 o 
  -3  11   5       52.35       53.53     17.96 o 
  -2  11   5     4160.82     4068.33    130.12 o 
  -1  11   5      676.78      739.66     33.20 o 
   0  11   5     1302.98     1342.78     71.25 o 
   1  11   5      554.67      530.57    106.19 o 
   2  11   5      367.60      413.39     17.22 o 
   3  11   5     1717.52     1792.77     55.10 o 
   4  11   5      316.82      292.41     36.11 o 
   5  11   5     3981.78     3984.91    251.39 o 
   6  11   5     1012.31      946.31     60.39 o 
   7  11   5      758.45      660.31    156.39 o 
   8  11   5      908.26      903.27    288.31 o 
  -8  12   5     7548.28     7148.89    647.05 o 
  -7  12   5     9216.50     9493.24    623.76 o 
  -6  12   5     7995.58     7948.42    436.16 o 
  -5  12   5     2275.32     2362.35    221.56 o 
  -4  12   5      672.10      681.83     33.51 o 
  -3  12   5     3699.15     3216.64    170.60 o 
  -2  12   5    12072.11    10884.39    384.65 o 
  -1  12   5    18865.96    19566.41    477.14 o 
   0  12   5    18790.45    19015.53    497.43 o 
   1  12   5     9937.92    11018.50    462.96 o 
   2  12   5      827.81      858.55     50.67 o 
   3  12   5     3798.86     3921.68    189.37 o 
   4  12   5     1431.18     1553.43     59.40 o 
   5  12   5    21504.51    22653.77    678.92 o 
   6  12   5    13100.40    13577.15    789.96 o 
   7  12   5      799.12      749.58    173.75 o 
   8  12   5      396.77      394.28    243.20 o 
  -8  13   5     5413.26     5224.98    691.33 o 
  -7  13   5      433.15      406.96    155.11 o 
  -6  13   5     1842.39     1978.66    138.42 o 
  -5  13   5    23136.37    24701.14   1184.97 o 
  -4  13   5    17517.64    17290.03    858.63 o 
  -3  13   5    18869.71    18474.94    906.93 o 
  -2  13   5    14311.56    13840.36    509.15 o 
  -1  13   5        8.39       45.18     21.48 o 
   0  13   5     5854.98     6095.12    229.05 o 
   1  13   5    15563.71    17363.16    776.19 o 
   2  13   5    33467.58    36938.82    952.99 o 
   3  13   5    11321.41    12730.58    387.96 o 
   4  13   5     3734.14     3720.29    166.98 o 
   5  13   5        9.09       14.73     46.32 o 
   6  13   5     8685.43     9367.23    961.39 o 
   7  13   5    18949.45    19944.00   1493.74 o 
   8  13   5    12292.27    12569.36   1213.64 o 
  -7  14   5    10171.64    10461.42    655.95 o 
  -6  14   5     3393.88     3367.33    276.67 o 
  -5  14   5     2131.84     2062.54    128.30 o 
  -4  14   5      970.76      948.93    228.76 o 
  -3  14   5     5368.26     4674.09    267.70 o 
  -2  14   5     3393.32     2781.45    204.53 o 
  -1  14   5     4910.87     5143.73    300.54 o 
   0  14   5    11349.58    11714.43    645.29 o 
   1  14   5     3555.63     4024.34    231.87 o 
   2  14   5      506.66      488.64     74.60 o 
   3  14   5      480.46      568.64     80.01 o 
   4  14   5    12214.39    13360.09    581.23 o 
   5  14   5    12363.87    12091.60    828.27 o 
   6  14   5     4219.76     4256.21    546.03 o 
   7  14   5       99.43       86.13    142.66 o 
  -7  15   5      104.90       70.92     95.72 o 
  -6  15   5       28.67       -4.54     62.64 o 
  -5  15   5      866.68      725.52    133.81 o 
  -4  15   5       82.66       39.86     63.31 o 
  -3  15   5      132.88      129.24     56.80 o 
  -2  15   5     5078.65     4560.03    197.96 o 
  -1  15   5      650.43      684.56    193.71 o 
   0  15   5      460.83      493.34    176.87 o 
   1  15   5     1481.32     1433.69     91.59 o 
   2  15   5     1659.22     1797.19    104.57 o 
   3  15   5      122.70      152.14     57.58 o 
   4  15   5      314.93      317.21     89.05 o 
   5  15   5      110.94      112.52     65.61 o 
   6  15   5      686.71      413.30    275.86 o 
   7  15   5      919.75      802.41    338.14 o 
  -6  16   5     6175.09     5850.68    288.74 o 
  -5  16   5     2566.79     2441.60    151.20 o 
  -4  16   5      166.71      185.42     64.67 o 
  -3  16   5     2715.46     2426.56    192.46 o 
  -2  16   5     9437.36     9169.84    576.12 o 
  -1  16   5    14736.08    15477.66    755.34 o 
   0  16   5    13821.97    14824.42    653.57 o 
   1  16   5     4615.37     4656.49    351.31 o 
   2  16   5      632.03      588.31    131.81 o 
   3  16   5     3867.14     4208.19    299.53 o 
   4  16   5     9613.59    10297.81    732.41 o 
   5  16   5    24067.72    24634.11   1804.77 o 
   6  16   5     7042.93     7008.21    717.97 o 
  -6  17   5     2520.84     2120.71    197.28 o 
  -5  17   5     9944.94     9383.46    706.76 o 
  -4  17   5    18353.17    17330.11   1257.82 o 
  -3  17   5    14545.13    13625.44    894.33 o 
  -2  17   5     2297.03     2172.41    147.65 o 
  -1  17   5      116.11      -26.41     87.12 o 
   0  17   5     3365.24     3482.65    381.20 o 
   1  17   5    12807.40    13677.14    785.94 o 
   2  17   5    20227.07    22473.42   1058.32 o 
   3  17   5    13761.46    15188.46    651.99 o 
   4  17   5     3898.51     4006.78    485.88 o 
   5  17   5      141.72       45.82    146.88 o 
  -5  18   5      990.61      849.79    230.95 o 
  -4  18   5        0.55       31.74    106.55 o 
  -3  18   5      691.81      489.42    173.41 o 
  -2  18   5     3171.16     2949.01    147.82 o 
  -1  18   5     4183.25     4239.69    437.06 o 
   0  18   5     1154.07     1179.65    102.72 o 
   1  18   5      896.12      737.49     90.76 o 
   2  18   5      224.90      186.58     91.76 o 
   3  18   5      525.38      457.54    419.55 o 
   4  18   5     2530.96     2525.62    255.48 o 
   5  18   5      485.64      519.46    211.98 o 
  -4  19   5     2669.11     2538.33    292.50 o 
  -3  19   5      656.43      624.44    185.90 o 
  -2  19   5     1087.15     1043.64    162.02 o 
  -1  19   5        8.89       68.62     81.09 o 
   0  19   5     1250.57     1232.78    120.39 o 
   1  19   5     2488.31     2282.41    176.71 o 
   2  19   5     5081.28     5236.24    754.24 o 
   3  19   5     1251.76     1096.22    618.11 o 
  -2  20   5     7403.23     6703.95    817.41 o 
  -1  20   5    14008.96    12913.56   1185.32 o 
   0  20   5    10460.19    10260.33    827.89 o 
   1  20   5     2372.44     1964.05    204.97 o 
   2  20   5       20.08      111.77    129.32 o 
 -10   0   6      179.74      385.16    428.61 o 
  -9   0   6     1849.92     1747.24    313.46 o 
  -8   0   6    16981.16    18874.27    860.30 o 
  -7   0   6    23961.98    25046.53   1024.48 o 
  -6   0   6    19587.60    19027.60    590.06 o 
  -5   0   6     9668.34    10248.51    336.17 o 
  -4   0   6      634.48      776.56     37.84 o 
  -3   0   6     9646.24     8670.23    225.07 o 
  -2   0   6    78830.55    72939.10   1086.22 o 
  -1   0   6    95629.27    78539.98   1642.53 o 
   0   0   6     8655.13     8312.14    331.11 o 
   1   0   6    29299.63    28965.29    339.33 o 
   2   0   6    14377.17    15396.04    395.54 o 
   3   0   6    39142.12    42677.16    737.48 o 
   4   0   6    37427.93    39251.00    967.14 o 
   5   0   6    13562.27    15151.33   1530.24 o 
   6   0   6    22054.12    21683.95    847.99 o 
   7   0   6     1737.09     1825.63    287.91 o 
   8   0   6     2083.16     1935.06    170.13 o 
   9   0   6    12832.02    12806.12    775.39 o 
  10   0   6    10566.80    10473.33    895.21 o 
 -10   1   6    11229.12    11315.47    772.56 o 
  -9   1   6     5435.51     5428.40    331.70 o 
  -8   1   6     1256.12     1253.57    343.27 o 
  -7   1   6     1426.21     1392.18     76.38 o 
  -6   1   6     1049.81     1083.55     41.11 o 
  -5   1   6    12311.76    11841.76    288.91 o 
  -4   1   6    30871.41    30661.50    452.11 o 
  -3   1   6    22961.51    20918.16    303.49 o 
  -2   1   6     1005.86      921.62     28.15 o 
  -1   1   6        2.49       21.30     14.29 o 
   0   1   6     9590.35     9102.71    164.50 o 
   1   1   6    15224.64    14147.12    192.35 o 
   2   1   6    49743.66    46293.78    536.63 o 
   3   1   6     4181.80     4240.51    160.15 o 
   4   1   6    14012.54    14509.29    391.94 o 
   5   1   6       47.04       95.55     59.27 o 
   6   1   6     8348.69     8728.61    360.19 o 
   7   1   6     5899.27     5959.86    347.89 o 
   8   1   6     7151.84     6866.59    438.75 o 
   9   1   6    10905.05    10333.43    626.53 o 
  10   1   6      205.99      217.38     81.13 o 
 -10   2   6      469.77      475.76    154.03 o 
  -9   2   6     1541.72     1347.04    267.28 o 
  -8   2   6     1426.62     1297.91    183.24 o 
  -7   2   6     2861.03     2758.72    165.63 o 
  -6   2   6     1465.25     1467.83     59.84 o 
  -5   2   6    10650.97    10931.71    168.40 o 
  -4   2   6     6171.74     6411.69    142.42 o 
  -3   2   6    10017.21    10416.78    276.15 o 
  -2   2   6     5710.71     5688.45    150.13 o 
  -1   2   6      171.22      312.73     48.23 o 
   0   2   6     4501.39     4504.59    106.36 o 
   1   2   6     3275.30     3496.90     76.80 o 
   2   2   6     5940.96     6950.53    158.15 o 
   3   2   6       26.56      127.64     34.05 o 
   4   2   6     1996.69     2141.00    107.39 o 
   5   2   6     2028.28     2268.52    128.55 o 
   6   2   6      978.10      978.95     94.62 o 
   7   2   6      127.06      147.50     79.69 o 
   8   2   6        1.17      100.26     83.43 o 
   9   2   6      707.60      664.22    168.93 o 
  10   2   6     1015.66      872.47    253.72 o 
 -10   3   6     9552.09     9544.19    739.71 o 
  -9   3   6     3952.37     4010.90    297.74 o 
  -8   3   6     8655.83     8251.94    444.70 o 
  -7   3   6      214.40      178.07     46.22 o 
  -6   3   6    11923.79    11359.63    281.50 o 
  -5   3   6    21092.60    20494.55    488.72 o 
  -4   3   6    28212.34    27692.91    362.22 o 
  -3   3   6    26636.57    24641.31    294.58 o 
  -2   3   6     1307.22     1267.91     37.50 o 
  -1   3   6     5781.09     5970.02    275.68 o 
   0   3   6     8684.89     8056.11    182.50 o 
   1   3   6    10364.25     9717.50    174.63 o 
   2   3   6    85114.27    80313.32   1567.47 o 
   3   3   6    36014.20    36569.36    635.70 o 
   4   3   6     3397.65     3744.57    155.35 o 
   5   3   6     5048.94     5771.43    218.40 o 
   6   3   6    14681.09    16078.93    619.24 o 
   7   3   6    13541.14    13443.25    509.09 o 
   8   3   6    21157.52    22842.42    931.26 o 
   9   3   6     9491.94     9646.71    655.68 o 
  10   3   6      266.58      214.19    125.51 o 
 -10   4   6      701.78      482.38    168.25 o 
  -9   4   6     4705.39     4358.16    462.20 o 
  -8   4   6    20874.21    20437.50    753.90 o 
  -7   4   6    27436.58    28964.35    702.76 o 
  -6   4   6    25477.14    23948.47    617.67 o 
  -5   4   6    12573.61    12904.04    300.18 o 
  -4   4   6        7.13       42.23     19.26 o 
  -3   4   6    25293.65    24258.05    341.28 o 
  -2   4   6    32855.09    30835.16    596.65 o 
  -1   4   6    45818.29    42636.73    806.27 o 
   0   4   6    34673.19    32589.90    666.28 o 
   1   4   6     3592.60     3430.55    147.23 o 
   2   4   6     9606.97    10062.15    314.16 o 
   3   4   6    10935.43    10853.71    358.86 o 
   4   4   6    30835.43    30331.00   1380.88 o 
   5   4   6    49672.11    49169.44   1493.16 o 
   6   4   6    20520.13    20810.82    649.27 o 
   7   4   6       73.27      130.10     46.87 o 
   8   4   6       61.83       56.29     35.86 o 
   9   4   6     4872.97     4393.54    339.71 o 
  10   4   6    16731.21    17004.88   1257.90 o 
 -10   5   6     2491.31     2151.38    270.17 o 
  -9   5   6     3381.55     3046.83    315.41 o 
  -8   5   6     3159.48     2917.52    163.41 o 
  -7   5   6       33.78       55.60     39.50 o 
  -6   5   6      976.32     1032.34     58.52 o 
  -5   5   6    14516.44    14285.06    374.54 o 
  -4   5   6     5239.28     5209.83    151.16 o 
  -3   5   6     4626.66     4341.60    140.57 o 
  -2   5   6    16573.30    18639.45    728.70 o 
  -1   5   6      279.83      412.06     42.77 o 
   0   5   6     4630.65     3943.20    116.15 o 
   1   5   6     5956.23     6183.94    253.67 o 
   2   5   6    14670.00    14404.22    301.70 o 
   3   5   6    13840.75    14919.71    387.70 o 
   4   5   6      759.98      839.75     56.33 o 
   5   5   6       35.40       69.59     42.11 o 
   6   5   6       76.27      130.97     52.21 o 
   7   5   6     6269.79     6656.15    362.01 o 
   8   5   6     4809.84     4594.70    324.65 o 
   9   5   6      415.35      362.82    140.08 o 
  10   5   6     1065.48      870.19    238.58 o 
 -10   6   6      318.04      190.84    168.81 o 
  -9   6   6     1512.42     1367.81    478.33 o 
  -8   6   6     3518.17     3078.08    159.15 o 
  -7   6   6     9985.63     9497.17    376.31 o 
  -6   6   6     4669.26     4704.41    152.47 o 
  -5   6   6     1409.85     1357.98     39.25 o 
  -4   6   6       61.20       68.85     23.12 o 
  -3   6   6     1749.19     1683.75     36.22 o 
  -2   6   6     9696.30     9833.11    239.23 o 
  -1   6   6    12518.16    11855.72    284.79 o 
   0   6   6     1226.17     1272.02     53.83 o 
   1   6   6      289.68      295.39     40.44 o 
   2   6   6     2078.67     2289.23     83.14 o 
   3   6   6     5929.73     6551.48    189.32 o 
   4   6   6    11474.87    12099.58    322.28 o 
   5   6   6      508.05      536.00     67.77 o 
   6   6   6     3117.22     3206.81    155.00 o 
   7   6   6     3216.08     3359.13    215.61 o 
   8   6   6      392.70      313.07     84.38 o 
   9   6   6     1738.59     1626.01    268.96 o 
 -10   7   6     6740.00     6956.26    701.90 o 
  -9   7   6    17923.59    17504.40   1115.68 o 
  -8   7   6     2717.83     2485.54    163.64 o 
  -7   7   6      702.96      681.48    181.26 o 
  -6   7   6      438.80      685.10    176.10 o 
  -5   7   6    28020.56    26051.61    614.60 o 
  -4   7   6    35703.24    34898.32    621.12 o 
  -3   7   6    15351.16    14515.37    313.49 o 
  -2   7   6     5844.87     6464.66    247.51 o 
  -1   7   6      209.19      245.02     60.08 o 
   0   7   6    16731.55    15603.45   1060.65 o 
   1   7   6    40497.30    41152.18    824.25 o 
   2   7   6    32347.40    31727.91    863.14 o 
   3   7   6    21793.18    20668.02    910.00 o 
   4   7   6      982.96      881.53     60.90 o 
   5   7   6      481.60      540.02     57.63 o 
   6   7   6    11654.31    12377.12    523.02 o 
   7   7   6    33384.09    35423.98   1047.51 o 
   8   7   6    16718.09    17878.69    903.56 o 
   9   7   6     6438.66     6561.34    555.61 o 
  -9   8   6     1465.17     1163.05    394.50 o 
  -8   8   6    10106.65     9592.19    578.33 o 
  -7   8   6    20505.16    21613.54    679.74 o 
  -6   8   6    16821.62    17246.28    497.00 o 
  -5   8   6      324.50      374.83     87.90 o 
  -4   8   6     1552.59     1606.22     41.01 o 
  -3   8   6     4542.68     4585.46    160.49 o 
  -2   8   6    51598.17    49227.79    779.39 o 
  -1   8   6    41966.18    38161.18   1101.85 o 
   0   8   6    24203.09    22086.20    563.97 o 
   1   8   6     5196.68     5612.57    269.48 o 
   2   8   6      791.58      747.55     28.29 o 
   3   8   6     3807.22     4003.22    159.83 o 
   4   8   6    36788.03    38922.29   1119.90 o 
   5   8   6    18194.65    19311.27    369.77 o 
   6   8   6     7121.10     7434.37    252.36 o 
   7   8   6     2294.23     2312.91    138.54 o 
   8   8   6     1752.39     1788.41    123.62 o 
   9   8   6     8337.33     9224.33    733.07 o 
  -9   9   6      732.91      530.38    153.35 o 
  -8   9   6      142.16      120.50     77.08 o 
  -7   9   6        0.99      -51.71    107.13 o 
  -6   9   6     3223.09     3123.36    118.58 o 
  -5   9   6       41.56       48.99     48.65 o 
  -4   9   6     1874.85     1790.82     54.73 o 
  -3   9   6      252.38      235.10     44.28 o 
  -2   9   6      343.77      350.31     19.60 o 
  -1   9   6      475.15      488.53     36.58 o 
   0   9   6       23.94       27.32     18.18 o 
   1   9   6    11598.61    12712.46    481.27 o 
   2   9   6      417.32      439.53     64.08 o 
   3   9   6       52.56       88.38     33.22 o 
   4   9   6     1136.26     1150.60     43.71 o 
   5   9   6       61.05      102.72     44.48 o 
   6   9   6      964.93     1050.33     98.26 o 
   7   9   6      207.94      191.28     87.23 o 
   8   9   6      835.29      809.43    266.65 o 
   9   9   6       12.38       60.35     58.03 o 
  -9  10   6     2864.94     2811.88    364.89 o 
  -8  10   6     6332.12     5796.78    321.72 o 
  -7  10   6     9669.60    10585.22    648.71 o 
  -6  10   6     6071.09     6100.31    390.02 o 
  -5  10   6     1310.34     1372.01     94.70 o 
  -4  10   6      212.67      243.48     24.50 o 
  -3  10   6     8464.34     8266.86    246.91 o 
  -2  10   6    11537.64    11007.48    125.54 o 
  -1  10   6     5027.86     4987.00    108.73 o 
   0  10   6    14312.05    14429.45    436.55 o 
   1  10   6    12446.47    13340.12    427.06 o 
   2  10   6    10795.84    11795.71    458.93 o 
   3  10   6      674.46      808.98     65.08 o 
   4  10   6     5074.75     5478.90    230.72 o 
   5  10   6    17964.99    19115.29    648.14 o 
   6  10   6     6825.46     6634.53    388.82 o 
   7  10   6       30.15       31.30     65.27 o 
   8  10   6       33.20       49.08     69.19 o 
  -8  11   6     5267.76     4711.76    426.84 o 
  -7  11   6       32.41       50.72     48.98 o 
  -6  11   6     9062.25     8788.24    409.64 o 
  -5  11   6    15511.33    16064.54    649.01 o 
  -4  11   6     8456.42     8517.68    244.61 o 
  -3  11   6    34666.73    35023.05    748.26 o 
  -2  11   6    10576.01    10278.50    299.17 o 
  -1  11   6     1299.09     1307.61     36.78 o 
   0  11   6    23164.57    22986.13    865.66 o 
   1  11   6    28740.89    30447.23    856.89 o 
   2  11   6    24563.26    26198.92    757.54 o 
   3  11   6    16804.80    18390.20    485.28 o 
   4  11   6     1982.83     2059.28     99.32 o 
   5  11   6     2905.99     2834.89    151.92 o 
   6  11   6    12492.95    12723.83    681.79 o 
   7  11   6    21704.06    23836.12   1151.14 o 
   8  11   6    19749.13    20470.16   1340.81 o 
  -8  12   6     9759.84     9298.22    605.04 o 
  -7  12   6     5686.82     5177.55    384.83 o 
  -6  12   6     8329.75     8484.65    503.76 o 
  -5  12   6     6579.32     6394.62    399.24 o 
  -4  12   6       76.51       91.12     31.14 o 
  -3  12   6     3741.41     3404.31    150.57 o 
  -2  12   6     4246.92     4332.45    134.20 o 
  -1  12   6    24275.09    23891.46    636.43 o 
   0  12   6    27970.40    30553.56    872.01 o 
   1  12   6       89.95      110.18     34.35 o 
   2  12   6      660.63      710.73     83.63 o 
   3  12   6     7630.42     8322.78    399.46 o 
   4  12   6     7877.12     8140.05    368.80 o 
   5  12   6    13031.45    14097.29    698.93 o 
   6  12   6    13708.17    14108.94    766.78 o 
   7  12   6      450.38      621.40    263.16 o 
   8  12   6     1426.98     1074.69    515.13 o 
  -8  13   6        3.79       31.65     76.69 o 
  -7  13   6      491.32      460.55    145.55 o 
  -6  13   6      284.54      182.13     84.98 o 
  -5  13   6     1393.64     1353.16    120.47 o 
  -4  13   6      177.79      126.15     65.97 o 
  -3  13   6       39.78       63.43     41.27 o 
  -2  13   6      118.55      145.57     26.66 o 
  -1  13   6      432.79      413.34     52.69 o 
   0  13   6      361.69      388.81    105.52 o 
   1  13   6      404.49      405.56    137.54 o 
   2  13   6      671.87      749.10     78.68 o 
   3  13   6      281.71      339.74    112.53 o 
   4  13   6      561.57      477.57    159.42 o 
   5  13   6      296.26      324.23    101.75 o 
   6  13   6     1647.12     1167.90    485.40 o 
   7  13   6      619.46      660.30    259.91 o 
  -7  14   6    15149.34    15380.68   1041.32 o 
  -6  14   6     8436.86     8591.37    599.48 o 
  -5  14   6     1123.41     1017.77    110.67 o 
  -4  14   6        1.72       49.29     49.49 o 
  -3  14   6     1628.20     1481.69     68.04 o 
  -2  14   6     9984.95     9414.98    418.43 o 
  -1  14   6    26378.04    28411.20   1106.57 o 
   0  14   6     4723.74     4973.63    376.36 o 
   1  14   6     2883.69     2951.77    129.28 o 
   2  14   6       26.22       27.16     52.93 o 
   3  14   6     9495.15    10595.51    575.48 o 
   4  14   6    11441.15    12375.88    600.06 o 
   5  14   6     8646.09     8552.17    787.50 o 
   6  14   6    12388.74    12478.06    946.31 o 
   7  14   6     3646.00     3454.02    845.95 o 
  -7  15   6       97.93      103.97     73.58 o 
  -6  15   6     4667.39     4746.58    391.23 o 
  -5  15   6    10911.89    11082.26    747.83 o 
  -4  15   6    27211.39    28970.44   1195.37 o 
  -3  15   6    18761.75    17962.34    872.51 o 
  -2  15   6     1032.41      968.69     66.83 o 
  -1  15   6       25.50       21.67     54.12 o 
   0  15   6     6770.09     7248.67    459.20 o 
   1  15   6    32196.88    36087.81   1242.92 o 
   2  15   6    23919.78    27447.75   1057.72 o 
   3  15   6     4936.21     5605.21    368.84 o 
   4  15   6     3808.13     4030.00    299.52 o 
   5  15   6     1604.38     1659.51    161.39 o 
   6  15   6    17910.99    17893.23   1479.58 o 
  -6  16   6     2882.08     2728.71    269.15 o 
  -5  16   6      385.18      372.19    133.33 o 
  -4  16   6       14.14       22.44     41.85 o 
  -3  16   6     1085.96      810.52    136.52 o 
  -2  16   6    10350.25    10223.26    575.67 o 
  -1  16   6     2726.24     2949.14    132.41 o 
   0  16   6     2093.72     2137.18    161.97 o 
   1  16   6     2495.85     2587.45    142.76 o 
   2  16   6      393.39      390.88    106.15 o 
   3  16   6     4911.91     5462.28    371.60 o 
   4  16   6     7927.54    10346.79    836.17 o 
   5  16   6     4951.65     4761.72    578.20 o 
   6  16   6      909.00      627.61    297.24 o 
  -5  17   6      549.78      543.95    212.99 o 
  -4  17   6      204.10      298.16    133.28 o 
  -3  17   6     5350.85     5357.23    566.74 o 
  -2  17   6      568.70      470.46    218.94 o 
  -1  17   6      395.28      330.29    102.49 o 
   0  17   6     1639.41     1735.92    103.89 o 
   1  17   6     3823.13     4140.86    315.77 o 
   2  17   6     1962.31     1997.64    143.11 o 
   3  17   6      623.54      716.19    102.08 o 
   4  17   6      101.65      152.14    130.07 o 
   5  17   6      178.29       97.88    161.52 o 
  -5  18   6     4855.73     4838.96    802.56 o 
  -4  18   6      218.64      115.14    105.73 o 
  -3  18   6     4897.80     4789.09    581.06 o 
  -2  18   6    11602.36    12000.88    860.19 o 
  -1  18   6    19248.28    19467.94   1383.08 o 
   0  18   6    10517.79    11694.98    765.64 o 
   1  18   6     1579.43     1557.68    117.50 o 
   2  18   6      639.51      524.50    163.11 o 
   3  18   6     5712.46     5507.02   1235.88 o 
   4  18   6    10764.41    10489.16   1051.05 o 
  -3  19   6     7220.14     6558.90    791.71 o 
  -2  19   6     7711.01     7403.87    735.65 o 
  -1  19   6      504.29      500.43    152.95 o 
   0  19   6     4862.17     5023.31    459.40 o 
   1  19   6     6610.85     7436.45    614.74 o 
   2  19   6    13872.28    14684.70    954.71 o 
   3  19   6    13393.28    13145.13   1681.80 o 
  -2  20   6      440.57      403.16    193.99 o 
  -1  20   6       93.79      138.54     86.20 o 
   0  20   6     1536.28     1252.10    316.87 o 
   1  20   6      359.07      274.74    132.37 o 
 -10   1   7     5675.51     5846.57    554.24 o 
  -9   1   7    10055.44    10004.00    603.30 o 
  -8   1   7      782.59      830.85     96.66 o 
  -7   1   7      495.65      553.59     71.62 o 
  -6   1   7      966.50      929.85     68.24 o 
  -5   1   7    11506.02    11362.10    246.40 o 
  -4   1   7    62557.23    64215.88    755.96 o 
  -3   1   7     7325.03     6984.63    159.31 o 
  -2   1   7     2339.60     2173.58     88.09 o 
  -1   1   7     1029.33     1027.49     44.21 o 
   0   1   7    16674.64    15431.13    259.61 o 
   1   1   7    21188.18    18896.30    413.60 o 
   2   1   7    22361.44    21537.27    655.20 o 
   3   1   7    47324.80    47889.42    813.93 o 
   4   1   7      165.05      243.01     62.08 o 
   5   1   7     2663.02     2823.06    126.72 o 
   6   1   7     5316.41     5414.01    288.58 o 
   7   1   7     9625.59    10006.82    450.07 o 
   8   1   7     7252.48     7404.57    496.06 o 
   9   1   7     7557.54     7236.27    511.55 o 
  10   1   7      769.67      719.98    188.26 o 
 -10   2   7        2.17       56.12     68.88 o 
  -9   2   7     4126.04     4158.68    445.77 o 
  -8   2   7    12947.39    12544.93    523.40 o 
  -7   2   7    15083.34    15478.27    441.64 o 
  -6   2   7    25296.98    24911.10    467.02 o 
  -5   2   7     6927.44     6714.57    175.41 o 
  -4   2   7      496.82      524.98     29.87 o 
  -3   2   7    32457.71    31624.66    373.26 o 
  -2   2   7    37870.30    35189.17    747.68 o 
  -1   2   7    44452.56    44016.06   1059.92 o 
   0   2   7    49757.63    46392.16    996.83 o 
   1   2   7     3504.08     3603.78    101.60 o 
   2   2   7     4589.85     4326.47    133.41 o 
   3   2   7    67224.36    69126.73   1113.18 o 
   4   2   7    31477.53    31377.59   1218.62 o 
   5   2   7    36879.91    39722.02   1410.63 o 
   6   2   7     8281.38     8885.69    362.36 o 
   7   2   7       39.15       51.42     51.96 o 
   8   2   7     3686.07     3489.68    198.56 o 
   9   2   7    17483.39    17269.28   1105.50 o 
  10   2   7    20373.72    23722.11   1881.47 o 
 -10   3   7     7554.90     6950.64    606.70 o 
  -9   3   7     5214.19     4816.45    347.61 o 
  -8   3   7     1108.54      918.11    177.67 o 
  -7   3   7     3013.96     2998.89    111.70 o 
  -6   3   7     2997.35     2854.96     58.04 o 
  -5   3   7     7112.65     6724.73    172.83 o 
  -4   3   7    15690.39    15884.61    341.05 o 
  -3   3   7    11014.66    10436.62    228.45 o 
  -2   3   7     3886.79     3884.70    140.59 o 
  -1   3   7     1151.06     1142.40     47.39 o 
   0   3   7     3087.26     2987.59     97.90 o 
   1   3   7    27870.67    25904.83    685.59 o 
   2   3   7    15038.55    13916.01    416.23 o 
   3   3   7      578.93      537.59     59.54 o 
   4   3   7     6618.18     7520.66    258.06 o 
   5   3   7      151.27      185.27     53.97 o 
   6   3   7     6402.58     6769.10    285.81 o 
   7   3   7     8489.54     9057.63    405.12 o 
   8   3   7     6943.56     7117.98    422.45 o 
   9   3   7     2630.66     2510.69    128.66 o 
  10   3   7       28.76       68.14     79.86 o 
 -10   4   7       85.54       78.76    142.10 o 
  -9   4   7     1893.96     1637.40    477.29 o 
  -8   4   7     1592.04     1420.26    137.91 o 
  -7   4   7      324.04      229.13     60.24 o 
  -6   4   7    10360.58    10256.91    297.71 o 
  -5   4   7        5.75       17.78     16.64 o 
  -4   4   7      825.29      799.68     42.54 o 
  -3   4   7     5930.29     5934.76    181.58 o 
  -2   4   7    13662.72    13658.02    444.60 o 
  -1   4   7      402.64      445.40     40.68 o 
   0   4   7     2514.34     2466.49     80.29 o 
   1   4   7    11129.01    11257.72    433.85 o 
   2   4   7      280.77      428.04     77.73 o 
   3   4   7     7859.96     7953.32    373.54 o 
   4   4   7     1357.15     1748.78    146.75 o 
   5   4   7     4385.35     4517.51    220.64 o 
   6   4   7      572.56      634.51    144.49 o 
   7   4   7      862.22      968.32    101.81 o 
   8   4   7      156.19      141.92     46.25 o 
   9   4   7      137.86      137.96     61.72 o 
 -10   5   7    12434.31    11144.43    925.67 o 
  -9   5   7     9307.33     8520.10    685.12 o 
  -8   5   7      542.08      453.48    122.50 o 
  -7   5   7       65.48       49.40     40.08 o 
  -6   5   7     7275.75     6963.92    176.91 o 
  -5   5   7    33793.57    33563.30    766.30 o 
  -4   5   7    32408.35    31827.03    638.36 o 
  -3   5   7     6284.70     5853.13    205.66 o 
  -2   5   7     6672.48     6793.16    187.17 o 
  -1   5   7     6370.53     6362.11    287.56 o 
   0   5   7     1651.49     1438.70     64.70 o 
   1   5   7    57919.36    46511.73   1372.63 o 
   2   5   7    56210.36    56955.16   1139.31 o 
   3   5   7    28506.94    28441.87    687.77 o 
   4   5   7      481.89      540.90     48.91 o 
   5   5   7     1994.52     2085.51     75.20 o 
   6   5   7    13280.06    13831.20    576.71 o 
   7   5   7    21648.33    22135.55   1117.27 o 
   8   5   7    14517.91    14675.47    886.87 o 
   9   5   7     5414.88     5414.66    535.08 o 
 -10   6   7      186.66       93.02    129.35 o 
  -9   6   7     1634.21     1537.57    322.86 o 
  -8   6   7    18596.20    18059.67    873.69 o 
  -7   6   7    15186.09    14943.29    541.37 o 
  -6   6   7    13266.60    12524.54    428.85 o 
  -5   6   7     7760.30     7760.13    221.90 o 
  -4   6   7      754.08      776.22     36.11 o 
  -3   6   7    11092.48    10652.47    234.23 o 
  -2   6   7    12834.76    12288.25    295.65 o 
  -1   6   7    52022.53    50728.64   1468.68 o 
   0   6   7    26988.63    25056.42    434.21 o 
   1   6   7     2126.43     2138.43    145.20 o 
   2   6   7     1920.52     1995.18     80.29 o 
   3   6   7    11932.57    11386.98    666.64 o 
   4   6   7    40914.31    42971.69   1861.54 o 
   5   6   7    27543.19    29298.04    748.02 o 
   6   6   7    14266.50    15123.57    570.94 o 
   7   6   7      951.85      994.56     80.80 o 
   8   6   7     3796.94     3735.73    272.67 o 
   9   6   7     5855.25     5928.43    512.92 o 
  -9   7   7      949.49      709.90    185.32 o 
  -8   7   7     2866.75     2282.39    207.63 o 
  -7   7   7      232.96      204.13     84.50 o 
  -6   7   7     2496.56     2534.45     97.69 o 
  -5   7   7     6575.92     6532.51    213.96 o 
  -4   7   7     3244.66     3179.33    103.95 o 
  -3   7   7     3755.18     3792.83    136.56 o 
  -2   7   7      146.18      189.65     44.22 o 
  -1   7   7      410.66      555.98     52.36 o 
   0   7   7     3893.26     4181.26    291.45 o 
   1   7   7     2143.82     2209.25    122.86 o 
   2   7   7     3313.22     3260.95    120.05 o 
   3   7   7      880.32     1004.02     48.91 o 
   4   7   7     1420.81     1590.85     95.31 o 
   5   7   7      224.52      228.64     78.98 o 
   6   7   7     2591.22     2681.36    110.87 o 
   7   7   7     1101.95     1036.16    125.34 o 
   8   7   7      782.25      565.88    157.01 o 
   9   7   7      366.59      320.77    119.61 o 
  -9   8   7     1703.21     1393.95    436.11 o 
  -8   8   7    10201.81     9890.32    653.70 o 
  -7   8   7     3221.82     3112.41    171.54 o 
  -6   8   7     5050.58     4938.97    311.08 o 
  -5   8   7     6139.62     5946.52    231.80 o 
  -4   8   7       58.37       42.61     38.78 o 
  -3   8   7     3453.15     3249.53    118.37 o 
  -2   8   7     7981.77     7870.15    239.42 o 
  -1   8   7    15528.38    15155.15    442.50 o 
   0   8   7     6592.87     6481.13    377.95 o 
   1   8   7      623.96      588.17     73.30 o 
   2   8   7       12.76       28.01     22.77 o 
   3   8   7     4992.39     5321.48    188.92 o 
   4   8   7    13878.40    14463.01    500.51 o 
   5   8   7     4569.91     5203.79    272.04 o 
   6   8   7     2217.61     2268.88     86.29 o 
   7   8   7     2241.93     2369.28    172.41 o 
   8   8   7     1531.71     1496.89    288.05 o 
   9   8   7      833.52      764.10    228.44 o 
  -9   9   7     6429.73     6394.82    532.16 o 
  -8   9   7     1328.85     1156.97    314.08 o 
  -7   9   7      259.73      329.29     88.16 o 
  -6   9   7    12390.16    12463.70    627.85 o 
  -5   9   7    17269.29    17843.59    754.55 o 
  -4   9   7    24598.21    24811.16    795.35 o 
  -3   9   7    29664.73    28289.98   1130.22 o 
  -2   9   7     4887.09     4795.80    160.82 o 
  -1   9   7     6070.06     5749.10    197.20 o 
   0   9   7    18109.21    17962.90    642.90 o 
   1   9   7    48108.25    50945.63   2625.93 o 
   2   9   7    34278.13    35298.63   1579.05 o 
   3   9   7     8632.62     8914.32    307.68 o 
   4   9   7     2574.79     2717.07     70.93 o 
   5   9   7      391.54      418.87     94.37 o 
   6   9   7    19069.22    19907.74    625.24 o 
   7   9   7    23294.60    25517.77    550.81 o 
   8   9   7    14507.71    15985.33    990.33 o 
   9   9   7     6941.85     6273.63    688.66 o 
  -9  10   7     5608.96     5419.96    540.97 o 
  -8  10   7    10125.38     9282.42    699.23 o 
  -7  10   7    15464.22    14831.81    719.12 o 
  -6  10   7    10729.51    10922.31    590.27 o 
  -5  10   7     1004.91     1278.72    112.04 o 
  -4  10   7       61.51       53.19     24.49 o 
  -3  10   7     8526.44     7809.99    320.31 o 
  -2  10   7    30598.25    29839.39    774.67 o 
  -1  10   7    32473.91    32777.34   1034.60 o 
   0  10   7    17132.67    16573.28    517.53 o 
   1  10   7     1702.92     1868.08    203.76 o 
   2  10   7     5857.19     6480.52    344.46 o 
   3  10   7     8391.06     9060.25    360.29 o 
   4  10   7     6714.83     7375.48    364.98 o 
   5  10   7    12426.97    13186.71    310.23 o 
   6  10   7    14500.59    14170.01    556.18 o 
   7  10   7      254.88      212.22    100.36 o 
   8  10   7     2280.67     2081.24    197.21 o 
  -8  11   7       84.63      128.85     62.76 o 
  -7  11   7      292.76      187.67    117.24 o 
  -6  11   7       20.17       16.76     54.37 o 
  -5  11   7       58.74       55.85     77.41 o 
  -4  11   7       83.23       94.28     35.98 o 
  -3  11   7      219.11      210.88     51.63 o 
  -2  11   7      166.85      209.61     25.58 o 
  -1  11   7        0.68       24.87     20.71 o 
   0  11   7      425.78      366.75     40.32 o 
   1  11   7      171.12      176.74     67.68 o 
   2  11   7      282.39      319.15    105.94 o 
   3  11   7       42.30       45.07     37.35 o 
   4  11   7      107.35      108.36     41.04 o 
   5  11   7      183.88      176.13     51.10 o 
   6  11   7      545.59      597.77    116.84 o 
   7  11   7      794.12      736.40    122.93 o 
   8  11   7     1132.13      894.36    419.16 o 
  -8  12   7     7602.59     7047.01    533.12 o 
  -7  12   7     9248.18     9899.52    506.47 o 
  -6  12   7     4517.30     4471.34    424.07 o 
  -5  12   7     4057.41     4189.49    204.28 o 
  -4  12   7     2307.63     2349.06     67.09 o 
  -3  12   7     8787.44     8386.64    205.92 o 
  -2  12   7     9686.36     8639.89    395.58 o 
  -1  12   7    19052.35    19174.12    505.29 o 
   0  12   7    13646.18    13784.23    858.65 o 
   1  12   7      428.58      433.15    134.72 o 
   2  12   7     1628.26     1718.36    107.86 o 
   3  12   7     4936.18     5227.54    374.46 o 
   4  12   7    10489.20    10983.87    646.94 o 
   5  12   7    10527.06    11290.72    660.49 o 
   6  12   7     3428.92     3731.87    427.95 o 
   7  12   7      567.67      706.64    332.26 o 
   8  12   7     1151.91     1026.45    402.75 o 
  -8  13   7     3201.26     2935.75    215.93 o 
  -7  13   7      977.76      859.14    257.24 o 
  -6  13   7     3578.19     3686.34    302.52 o 
  -5  13   7    17508.89    19093.59    889.77 o 
  -4  13   7    25767.13    25987.83    919.43 o 
  -3  13   7     8253.67     8161.14    349.19 o 
  -2  13   7     3341.93     3177.38    133.09 o 
  -1  13   7      532.80      579.71     52.34 o 
   0  13   7    24064.55    26122.77    788.51 o 
   1  13   7    32148.39    37166.70   1104.30 o 
   2  13   7    16291.67    18799.26    737.21 o 
   3  13   7    12773.99    14395.48    588.95 o 
   4  13   7     3677.19     3621.44    302.27 o 
   5  13   7     1684.99     1674.45     88.49 o 
   6  13   7     9978.13    10492.91    868.33 o 
   7  13   7    19379.22    20062.56   1725.19 o 
  -7  14   7    10783.31    10783.67    846.42 o 
  -6  14   7     6220.75     6320.68    521.92 o 
  -5  14   7      353.85      397.09    117.67 o 
  -4  14   7      109.48      139.42     64.64 o 
  -3  14   7     2918.52     2846.11    131.66 o 
  -2  14   7     8964.51     8056.59    562.97 o 
  -1  14   7     3299.78     3488.21    220.28 o 
   0  14   7     7494.17     7828.67    430.27 o 
   1  14   7     2082.67     2183.98    123.20 o 
   2  14   7       77.27      112.47     58.52 o 
   3  14   7     3161.97     3480.85    231.29 o 
   4  14   7     7850.11     7969.96    564.15 o 
   5  14   7    13768.68    14035.84    848.01 o 
   6  14   7     3727.64     3801.14    384.30 o 
   7  14   7      746.44      558.12    299.95 o 
  -7  15   7      564.42      482.38    152.54 o 
  -6  15   7      916.97      810.33    249.41 o 
  -5  15   7      264.45      224.34    106.46 o 
  -4  15   7      588.12      495.70    164.95 o 
  -3  15   7      114.42       95.64     34.73 o 
  -2  15   7     1507.92     1385.93     90.35 o 
  -1  15   7      246.59      261.15     99.37 o 
   0  15   7     1033.54      930.34     90.31 o 
   1  15   7      906.58      958.91     88.73 o 
   2  15   7      442.18      527.34    138.49 o 
   3  15   7      939.99      913.23     79.03 o 
   4  15   7      106.46      109.33     62.99 o 
   5  15   7      711.47      819.58    565.83 o 
   6  15   7       19.63      107.62    108.01 o 
  -6  16   7     5205.40     5178.54    606.01 o 
  -5  16   7      787.65      702.15    367.35 o 
  -4  16   7      138.84      106.08     92.83 o 
  -3  16   7     5772.01     5513.19    438.77 o 
  -2  16   7    17192.57    17806.87    941.47 o 
  -1  16   7    12401.88    12749.15    722.57 o 
   0  16   7     5241.93     5621.92    429.36 o 
   1  16   7     1087.30      999.73    102.52 o 
   2  16   7     2438.82     2828.41    286.41 o 
   3  16   7     7681.16     7962.53    371.95 o 
   4  16   7     8640.01    10128.85    721.53 o 
   5  16   7    15424.27    16321.82   1323.98 o 
   6  16   7     5818.74     5799.53    364.72 o 
  -5  17   7    11243.42    11013.36    926.06 o 
  -4  17   7    21624.65    22861.87   1687.36 o 
  -3  17   7     8667.38     8878.10    846.33 o 
  -2  17   7      611.89      570.63    175.63 o 
  -1  17   7      245.12      205.83     90.55 o 
   0  17   7     7016.69     7686.68    491.67 o 
   1  17   7    14549.98    16183.93    756.50 o 
   2  17   7    18996.16    22014.74   1232.06 o 
   3  17   7     8220.36     9044.61    646.82 o 
   4  17   7      400.45      180.24    196.78 o 
   5  17   7     1185.72     1124.50    507.61 o 
  -4  18   7      287.81      164.63    155.81 o 
  -3  18   7     2752.63     2562.74    212.05 o 
  -2  18   7     1279.43     1430.74    191.11 o 
  -1  18   7     2735.14     3093.04    371.26 o 
   0  18   7     2248.88     2110.93    140.78 o 
   1  18   7      191.49      209.18    103.15 o 
   2  18   7      220.63      161.17     68.59 o 
   3  18   7      597.57      574.88    183.11 o 
   4  18   7     3348.32     3243.03    485.86 o 
  -3  19   7      422.92      442.55    140.52 o 
  -2  19   7      488.85      361.45    120.98 o 
  -1  19   7       11.22        3.81     95.21 o 
   0  19   7     2739.47     2877.27    194.74 o 
   1  19   7     2728.12     2895.85    253.71 o 
   2  19   7     2316.06     2519.40    192.14 o 
   3  19   7     2166.28     2235.32    342.17 o 
   0  20   7     6988.55     6930.04    692.20 o 
 -10   0   8      662.53      651.23    319.63 o 
  -9   0   8     6739.95     6118.17    647.16 o 
  -8   0   8     8631.40     8309.99    441.83 o 
  -7   0   8    11711.34    12030.73    594.64 o 
  -6   0   8     7810.90     8207.29    376.46 o 
  -5   0   8    11278.82     9998.42    388.40 o 
  -4   0   8    19464.54    18365.81    568.77 o 
  -3   0   8    43035.98    42905.30   1103.45 o 
  -2   0   8    29998.98    25470.21    763.93 o 
  -1   0   8    58253.59    52929.88   3304.12 o 
   0   0   8    30255.20    28228.25    571.54 o 
   1   0   8       25.58       59.05     43.83 o 
   2   0   8      566.50      668.30     56.80 o 
   3   0   8    23141.36    23686.28    593.80 o 
   4   0   8    60221.88    66987.16   2936.15 o 
   5   0   8    37789.79    38900.63   4955.19 o 
   6   0   8     2218.48     2533.74    177.05 o 
   7   0   8     2866.01     2852.27    207.87 o 
   8   0   8     2353.64     2399.50    164.11 o 
   9   0   8    30068.19    31523.07   3148.95 o 
 -10   1   8     5096.97     5347.56    819.56 o 
  -9   1   8     9201.22     8306.28    508.84 o 
  -8   1   8     1157.76     1110.85     80.68 o 
  -7   1   8     4469.22     4452.77    223.01 o 
  -6   1   8     7074.49     7214.27    112.36 o 
  -5   1   8    11036.16    10866.37    161.28 o 
  -4   1   8    31727.75    31241.80    414.87 o 
  -3   1   8    28493.19    28871.27    441.65 o 
  -2   1   8     2952.33     3134.47    163.73 o 
  -1   1   8     2365.45     2092.91    152.69 o 
   0   1   8    10129.94     9425.47    201.15 o 
   1   1   8    24798.94    23975.91    786.72 o 
   2   1   8    27740.86    25206.06    337.64 o 
   3   1   8     2255.95     2154.66     97.49 o 
   4   1   8      171.74      230.30     67.83 o 
   5   1   8      259.60      363.40     89.73 o 
   6   1   8     7184.18     7335.38    354.42 o 
   7   1   8    16448.69    17682.32    536.15 o 
   8   1   8     5004.25     5090.55    353.43 o 
   9   1   8     2756.60     2717.22    145.82 o 
 -10   2   8        6.81       40.41     93.10 o 
  -9   2   8      630.38      478.38    135.76 o 
  -8   2   8     1998.31     1792.08     91.90 o 
  -7   2   8       68.43       74.41     28.59 o 
  -6   2   8      551.06      509.11     66.56 o 
  -5   2   8      981.86      945.78     42.28 o 
  -4   2   8      104.18       68.67     23.44 o 
  -3   2   8     4805.41     4660.93    147.71 o 
  -2   2   8       83.11       61.19     40.84 o 
  -1   2   8     1501.24     1475.26     76.27 o 
   0   2   8     2035.83     1929.17     95.23 o 
   1   2   8     6452.61     7030.05    204.17 o 
   2   2   8       99.74      104.85     36.96 o 
   3   2   8       15.95       50.94     28.19 o 
   4   2   8     1007.08      926.15     54.31 o 
   5   2   8      315.37      322.86     70.92 o 
   6   2   8      225.58      304.66     77.54 o 
   7   2   8       12.08       32.79     63.29 o 
   8   2   8      475.07      505.39    111.91 o 
   9   2   8        7.33       23.32     64.62 o 
 -10   3   8    15016.03    14736.80   1107.48 o 
  -9   3   8     5122.47     4443.38    449.30 o 
  -8   3   8      992.51      875.27    174.07 o 
  -7   3   8      371.81      310.44     49.81 o 
  -6   3   8    12524.16    12040.87    354.16 o 
  -5   3   8    68804.20    71069.59   1455.26 o 
  -4   3   8    17013.59    16640.59    409.93 o 
  -3   3   8     6833.66     6685.04    119.31 o 
  -2   3   8     3176.41     3048.76    110.26 o 
  -1   3   8     8040.75     8308.02    259.49 o 
   0   3   8    37786.57    35580.45   1120.33 o 
   1   3   8    17682.80    17897.20    825.55 o 
   2   3   8    27559.85    25879.26    793.04 o 
   3   3   8    22196.95    22302.83    991.90 o 
   4   3   8      509.69      615.33     68.45 o 
   5   3   8    10283.77    11131.37    424.27 o 
   6   3   8    13778.26    15034.83    435.83 o 
   7   3   8     6617.57     7070.13    389.67 o 
   8   3   8     8606.20     8420.11    586.67 o 
   9   3   8    10868.48    10666.21    805.03 o 
 -10   4   8       13.69       64.49    101.92 o 
  -9   4   8     5326.16     5078.43    409.61 o 
  -8   4   8     9974.66     9666.28    486.42 o 
  -7   4   8    21725.05    21218.39    650.81 o 
  -6   4   8     8980.63     8410.94    248.62 o 
  -5   4   8     1678.05     1628.67     56.62 o 
  -4   4   8     6242.53     6220.37    171.66 o 
  -3   4   8    25256.00    25525.45    426.44 o 
  -2   4   8    33223.41    30375.35    778.18 o 
  -1   4   8    40597.61    39081.70    800.02 o 
   0   4   8    20779.57    18674.78   1781.08 o 
   1   4   8     1412.31     1203.55     70.92 o 
   2   4   8     8937.14     8463.67    347.08 o 
   3   4   8    50967.06    45924.90   4408.24 o 
   4   4   8    36198.22    39039.55   1218.11 o 
   5   4   8    31291.32    32630.71    887.94 o 
   6   4   8    13780.89    15134.44    551.60 o 
   7   4   8       71.01       55.26     38.68 o 
   8   4   8     2498.32     2433.24    218.71 o 
   9   4   8    10042.46    10878.75    336.36 o 
 -10   5   8     1376.87     1025.06    326.55 o 
  -9   5   8     1038.39      791.29    225.39 o 
  -8   5   8     1799.29     1614.28    296.83 o 
  -7   5   8      216.01      179.60     65.08 o 
  -6   5   8     4232.77     3944.75    115.35 o 
  -5   5   8     8358.77     8299.33    214.38 o 
  -4   5   8     9613.33     9902.89    261.57 o 
  -3   5   8     1894.08     2054.11     79.68 o 
  -2   5   8     3886.53     4164.02    146.01 o 
  -1   5   8     1016.19     1120.69     57.62 o 
   0   5   8    25864.80    25160.44    806.23 o 
   1   5   8    12137.04    11896.51    587.28 o 
   2   5   8      190.03      176.28     49.70 o 
   3   5   8    10016.29    10787.65    276.69 o 
   4   5   8     3600.02     4044.22    194.81 o 
   5   5   8     4847.39     5317.35    259.55 o 
   6   5   8     1365.35     1532.69     98.82 o 
   7   5   8     2715.21     2649.32    211.82 o 
   8   5   8     3394.39     3154.04    242.07 o 
   9   5   8      338.51      174.94    141.52 o 
  -9   6   8     1022.35      681.87    186.77 o 
  -8   6   8     2394.11     2264.76    134.78 o 
  -7   6   8     6056.27     5535.44    282.93 o 
  -6   6   8     8706.62     8496.71    320.67 o 
  -5   6   8     1568.14     1666.28     43.57 o 
  -4   6   8      695.24      656.28     36.02 o 
  -3   6   8       98.78      151.84     42.67 o 
  -2   6   8     4495.82     4444.45    177.11 o 
  -1   6   8    11740.23    12412.85    302.29 o 
   0   6   8     1072.39      891.90     73.85 o 
   1   6   8     2166.51     2159.79     95.91 o 
   2   6   8      276.35      331.77     56.87 o 
   3   6   8     3572.42     3794.37    156.77 o 
   4   6   8    10919.75    11276.96    485.06 o 
   5   6   8     1785.68     1929.54    159.86 o 
   6   6   8      699.22      632.34    100.98 o 
   7   6   8     1115.17     1152.14     96.62 o 
   8   6   8      122.39      139.05     60.32 o 
   9   6   8     2295.09     2362.12    220.46 o 
  -9   7   8    13810.81    12735.84    700.46 o 
  -8   7   8     2678.72     2685.69    253.56 o 
  -7   7   8     3529.69     3208.90    141.82 o 
  -6   7   8     3604.96     3324.80     75.21 o 
  -5   7   8    19487.00    20059.37    577.58 o 
  -4   7   8    46694.28    47328.71   1329.73 o 
  -3   7   8    15296.33    14919.04    419.33 o 
  -2   7   8       48.68      123.14     36.17 o 
  -1   7   8      510.74      593.42     41.77 o 
   0   7   8    23500.76    22462.45    461.41 o 
   1   7   8    38172.40    38243.80    899.95 o 
   2   7   8    28064.20    28598.90    523.55 o 
   3   7   8     7891.42     7921.08    319.40 o 
   4   7   8     1188.08     1184.08     65.46 o 
   5   7   8     5875.03     6025.52    306.63 o 
   6   7   8     7796.26     7744.38    410.16 o 
   7   7   8    25502.87    26257.36    612.21 o 
   8   7   8    14577.06    14929.39   1018.08 o 
   9   7   8     2024.32     1910.45    180.92 o 
  -9   8   8     6565.34     6080.40    573.72 o 
  -8   8   8     7036.53     6909.77    402.46 o 
  -7   8   8    12918.88    12679.50    582.42 o 
  -6   8   8    13300.43    12841.84    356.38 o 
  -5   8   8       98.89      111.98     36.43 o 
  -4   8   8     2540.37     2475.95     75.02 o 
  -3   8   8     3654.73     3346.20    111.00 o 
  -2   8   8    35751.76    36167.19    896.31 o 
  -1   8   8    49176.63    50210.17    988.22 o 
   0   8   8     9344.15     9045.44    561.70 o 
   1   8   8     1385.63     1465.30     70.63 o 
   2   8   8     1905.84     1900.85    103.95 o 
   3   8   8     8731.41     8588.13    261.78 o 
   4   8   8    29000.46    29902.72   1160.38 o 
   5   8   8    20671.39    22592.98    606.59 o 
   6   8   8     7329.02     7267.61    411.21 o 
   7   8   8        7.40       50.63     52.47 o 
   8   8   8     4263.86     3854.18    225.34 o 
   9   8   8     9312.91     9265.14    781.98 o 
  -9   9   8     1483.96     1177.18    313.32 o 
  -8   9   8       14.09       34.24     82.13 o 
  -7   9   8      391.74      450.37    104.17 o 
  -6   9   8      472.27      424.70     84.82 o 
  -5   9   8      555.35      455.84     56.30 o 
  -4   9   8       30.52       63.95     31.96 o 
  -3   9   8     3376.38     3311.51    124.69 o 
  -2   9   8        2.81       32.94     34.44 o 
  -1   9   8      970.26      903.98     60.06 o 
   0   9   8       44.43       79.85     73.04 o 
   1   9   8     4805.42     4975.24    298.46 o 
   2   9   8     2433.97     2341.57    229.18 o 
   3   9   8      312.75      292.66     52.34 o 
   4   9   8        3.32       25.54     31.76 o 
   5   9   8      153.03      181.88     58.62 o 
   6   9   8     2239.94     2342.08    120.71 o 
   7   9   8     4052.28     3915.60    290.07 o 
   8   9   8       25.53       59.99     66.40 o 
  -8  10   8     4957.98     4947.39    439.82 o 
  -7  10   8     6240.49     6197.43    418.00 o 
  -6  10   8     3285.77     3049.39    181.65 o 
  -5  10   8     2291.56     2064.70    103.83 o 
  -4  10   8     3541.55     3355.78    262.18 o 
  -3  10   8     2712.41     2817.45    160.73 o 
  -2  10   8    22381.99    22068.73    491.38 o 
  -1  10   8     8962.63     8515.65    307.79 o 
   0  10   8     4278.19     4276.56    202.79 o 
   1  10   8      802.40      798.18    172.72 o 
   2  10   8     2166.06     2168.63    105.59 o 
   3  10   8     6631.98     6712.44    261.99 o 
   4  10   8     5956.64     6204.36    322.69 o 
   5  10   8    11926.83    12797.18    644.45 o 
   6  10   8     4749.20     5486.50    295.13 o 
   7  10   8      339.32      229.49    127.11 o 
   8  10   8     2209.17     1664.82    620.53 o 
  -8  11   8      638.31      593.80    181.32 o 
  -7  11   8      135.72       98.51     64.86 o 
  -6  11   8    10751.40    10786.46    596.30 o 
  -5  11   8    24141.43    26102.21   1439.56 o 
  -4  11   8     9096.84     9777.43    408.90 o 
  -3  11   8    10667.45    10062.58    379.77 o 
  -2  11   8     8280.74     7789.51    269.88 o 
  -1  11   8     1550.22     1454.75     50.10 o 
   0  11   8    43077.38    48826.68   2543.85 o 
   1  11   8    28852.28    30310.28    900.24 o 
   2  11   8    14176.71    14930.36    718.78 o 
   3  11   8    15575.08    16497.28    523.11 o 
   4  11   8     3096.84     3202.46     84.83 o 
   5  11   8     7322.66     8112.57    395.17 o 
   6  11   8    14117.86    14494.23   1000.65 o 
   7  11   8    19828.39    21761.32   1655.74 o 
   8  11   8    14182.38    14862.07   1788.17 o 
  -8  12   8    12118.22    11499.77    773.01 o 
  -7  12   8     9773.46    10155.89    721.60 o 
  -6  12   8     4721.21     4321.81    203.59 o 
  -5  12   8     2918.65     2992.08    168.48 o 
  -4  12   8      297.14      225.84     74.32 o 
  -3  12   8    10148.11     9762.88    414.53 o 
  -2  12   8     7206.17     7047.14    334.63 o 
  -1  12   8     9940.25     8785.20    698.23 o 
   0  12   8    15668.47    16120.92    918.27 o 
   1  12   8       22.80       59.07     37.56 o 
   2  12   8     2820.50     2945.10    164.16 o 
   3  12   8     4704.90     5105.67    381.17 o 
   4  12   8    11515.98    12138.23    712.55 o 
   5  12   8     8452.23     9123.96    612.08 o 
   6  12   8     4707.00     4675.70    503.64 o 
   7  12   8      896.08      663.99    325.54 o 
  -7  13   8     1084.34      912.13    217.45 o 
  -6  13   8      646.34      518.84    128.95 o 
  -5  13   8       38.70       68.14     57.71 o 
  -4  13   8     2053.32     1970.48    119.10 o 
  -3  13   8        7.33       12.38     23.12 o 
  -2  13   8      535.28      514.77     78.93 o 
  -1  13   8     1180.17     1187.66     78.75 o 
   0  13   8      213.06      234.52     86.17 o 
   1  13   8      121.91      133.26     67.78 o 
   2  13   8      496.28      540.50    153.24 o 
   3  13   8       18.27       21.27     53.23 o 
   4  13   8      170.82      187.95     50.53 o 
   5  13   8       38.84       71.53     63.30 o 
   6  13   8      137.08      186.75    173.24 o 
   7  13   8      330.61      348.74    207.18 o 
  -7  14   8     9289.32     9287.56    533.49 o 
  -6  14   8     3868.22     4343.23    360.14 o 
  -5  14   8      456.60      407.00    109.09 o 
  -4  14   8     1661.47     1552.29    101.41 o 
  -3  14   8     3709.84     3036.00    273.11 o 
  -2  14   8     7370.46     7284.73    460.17 o 
  -1  14   8    18089.79    19150.24    648.71 o 
   0  14   8    14047.43    15287.38    994.17 o 
   1  14   8     2277.36     2374.26    121.92 o 
   2  14   8      882.91     1131.24    143.92 o 
   3  14   8     4711.31     5398.64    374.77 o 
   4  14   8    22726.25    23592.62   1232.92 o 
   5  14   8     9415.81     9566.92    929.64 o 
   6  14   8     3371.57     3449.23    774.36 o 
  -6  15   8     6563.61     6056.24    384.25 o 
  -5  15   8    13404.33    13864.08    969.43 o 
  -4  15   8    16238.57    17667.23   1408.41 o 
  -3  15   8    11791.95    11669.33    786.02 o 
  -2  15   8      398.92      355.54    135.21 o 
  -1  15   8     3079.77     3166.51    264.00 o 
   0  15   8     6648.64     6791.12    515.04 o 
   1  15   8    25727.32    34348.51   3197.50 o 
   2  15   8    27736.90    33863.91   1661.18 o 
   3  15   8     5665.51     6545.84    396.25 o 
   4  15   8       12.64       39.97     45.66 o 
   5  15   8      973.13      755.73    436.85 o 
   6  15   8    15649.85    16146.44   1485.22 o 
  -6  16   8     5935.87     5378.44    609.75 o 
  -5  16   8      283.76      294.15    149.07 o 
  -4  16   8      895.97      723.57    221.84 o 
  -3  16   8     1547.17     1392.34    172.83 o 
  -2  16   8     3857.43     3756.18    371.43 o 
  -1  16   8     6732.03     6932.71    470.33 o 
   0  16   8      953.90     1024.15     93.24 o 
   1  16   8      642.08      631.94    152.18 o 
   2  16   8       26.07        4.50     72.67 o 
   3  16   8     2764.30     2737.84    235.10 o 
   4  16   8     6498.56     7164.45    551.72 o 
   5  16   8     5877.13     5399.11    807.30 o 
  -5  17   8     6077.62     6314.34    805.05 o 
  -4  17   8      849.52      757.30    377.14 o 
  -3  17   8     2749.13     2636.12    183.48 o 
  -2  17   8     2616.75     2242.02    197.13 o 
  -1  17   8       91.01       78.48     63.85 o 
   0  17   8     4087.17     4213.53    196.72 o 
   1  17   8      565.93      533.02    186.91 o 
   2  17   8      935.50     1022.30    127.72 o 
   3  17   8      763.13      790.68    265.60 o 
   4  17   8       85.08      124.72     82.46 o 
  -4  18   8      382.92      397.74    143.49 o 
  -3  18   8     8486.34     8896.18    873.06 o 
  -2  18   8    15481.02    16224.35   1242.06 o 
  -1  18   8    17634.39    18378.03   1086.66 o 
   0  18   8     5701.87     6261.55    515.30 o 
   1  18   8      122.36      162.01     69.75 o 
   2  18   8     3719.17     3994.57    485.26 o 
   3  18   8     7351.57     7934.42    618.83 o 
  -2  19   8     2136.86     1934.41    167.21 o 
  -1  19   8       54.20       94.33     76.03 o 
   0  19   8     5730.39     6423.20    566.22 o 
   1  19   8     9467.28    10939.19    812.56 o 
   2  19   8     9346.47    10181.34    771.90 o 
 -10   1   9     4813.55     4125.75    653.29 o 
  -9   1   9     3252.16     2697.93    207.00 o 
  -8   1   9     2217.65     2044.48     71.57 o 
  -7   1   9     1406.95     1223.47     59.15 o 
  -6   1   9     6982.72     6996.79    231.37 o 
  -5   1   9    19132.87    17616.75    240.82 o 
  -4   1   9    23661.31    23179.69    437.56 o 
  -3   1   9    31414.19    32387.53    654.50 o 
  -2   1   9     1724.85     2021.87    154.87 o 
  -1   1   9      168.10      344.95    128.93 o 
   0   1   9    11184.03     9713.81    332.96 o 
   1   1   9    37245.77    35863.80    734.78 o 
   2   1   9     4760.48     4596.28    160.02 o 
   3   1   9    21729.95    22031.64    333.50 o 
   4   1   9      397.89      561.49    119.22 o 
   5   1   9     9835.77    10588.88    407.17 o 
   6   1   9     7791.96     8388.81    219.82 o 
   7   1   9     8357.83     8950.24    478.84 o 
   8   1   9    10483.25    11020.97    647.69 o 
   9   1   9      771.30      726.63    165.84 o 
 -10   2   9      256.34      165.67    123.63 o 
  -9   2   9    13250.56    10881.25    740.66 o 
  -8   2   9    23476.95    24180.23    805.46 o 
  -7   2   9     9969.40    10030.57    354.52 o 
  -6   2   9    11849.30    11424.40    394.77 o 
  -5   2   9      815.18      897.92     77.32 o 
  -4   2   9     6087.11     6179.14    219.11 o 
  -3   2   9    28668.77    29106.17    729.58 o 
  -2   2   9    34307.04    34021.72   2043.32 o 
  -1   2   9    44434.60    43993.36    887.78 o 
   0   2   9     2823.91     2390.80    158.78 o 
   1   2   9      255.19      247.82     80.71 o 
   2   2   9     7913.02     7667.68    237.91 o 
   3   2   9    36373.89    36029.45    935.16 o 
   4   2   9    59713.98    62541.88   1226.45 o 
   5   2   9    20509.14    21170.25    529.81 o 
   6   2   9     9500.76     9729.79    426.32 o 
   7   2   9      391.08      412.27    126.03 o 
   8   2   9     9339.84     9765.03    572.98 o 
   9   2   9    11797.59    12095.61    670.23 o 
 -10   3   9     3623.31     3192.57    576.46 o 
  -9   3   9     3664.91     3073.43    207.74 o 
  -8   3   9       20.58       62.32     37.49 o 
  -7   3   9      233.06      177.48     39.17 o 
  -6   3   9     6066.54     5657.93    238.63 o 
  -5   3   9    17766.81    17161.95    415.27 o 
  -4   3   9    14977.01    14851.26    372.75 o 
  -3   3   9     3924.09     3918.27    125.88 o 
  -2   3   9    15342.50    16658.15    699.01 o 
  -1   3   9       44.30      118.65     59.44 o 
   0   3   9     9613.79     9145.25    277.40 o 
   1   3   9     6038.06     6358.13    270.48 o 
   2   3   9    12634.85    11750.75    325.42 o 
   3   3   9     3838.59     3629.24    185.95 o 
   4   3   9     3839.03     3850.53    186.80 o 
   5   3   9      310.94      314.07     80.40 o 
   6   3   9     4607.16     4750.59    291.44 o 
   7   3   9    13630.65    13965.65    634.87 o 
   8   3   9     6729.89     6306.74    362.47 o 
   9   3   9      248.76      195.41     73.26 o 
  -9   4   9      573.28      534.46    166.77 o 
  -8   4   9      880.40      715.00    154.13 o 
  -7   4   9       77.21       43.58     28.60 o 
  -6   4   9     4112.17     4006.28    120.66 o 
  -5   4   9     2462.18     2408.35     69.28 o 
  -4   4   9     2319.17     2158.98     91.33 o 
  -3   4   9      660.41      566.82     84.37 o 
  -2   4   9     5222.55     5298.11    184.90 o 
  -1   4   9     4552.08     5008.56    294.88 o 
   0   4   9     1120.79     1278.43     98.24 o 
   1   4   9     8264.49     8518.74    234.08 o 
   2   4   9     4346.70     4420.01    208.04 o 
   3   4   9     4409.60     4520.27    198.17 o 
   4   4   9     6898.27     6935.61    231.39 o 
   5   4   9      172.95      194.56     61.12 o 
   6   4   9      897.30      988.85    122.15 o 
   7   4   9        2.31      -41.24     58.90 o 
   8   4   9      609.73      537.46    145.31 o 
   9   4   9      435.03      399.93     95.21 o 
  -9   5   9     7734.33     6987.95    490.14 o 
  -8   5   9     1327.28     1415.57    105.93 o 
  -7   5   9     4385.96     3950.27    173.11 o 
  -6   5   9     9766.76     8894.63    299.32 o 
  -5   5   9    38471.09    38445.93    750.63 o 
  -4   5   9    23301.82    23420.48    470.08 o 
  -3   5   9    12550.85    12426.27    340.71 o 
  -2   5   9       11.47       56.13     34.05 o 
  -1   5   9     4159.36     4239.81    273.48 o 
   0   5   9    10542.98     9855.54    347.85 o 
   1   5   9    42888.94    43083.61   1047.43 o 
   2   5   9    40659.57    38636.27    995.01 o 
   3   5   9    11917.90    11174.01    556.45 o 
   4   5   9       11.25       21.76     42.14 o 
   5   5   9     9880.43    10630.27    458.12 o 
   6   5   9    16428.33    17584.30    605.25 o 
   7   5   9    15045.25    16317.53    674.42 o 
   8   5   9    14435.53    14642.72    732.26 o 
   9   5   9     1913.20     1835.79    132.54 o 
  -9   6   9     3690.79     3059.12    171.37 o 
  -8   6   9    11155.23    11102.96    679.66 o 
  -7   6   9    24826.74    25284.48   1046.19 o 
  -6   6   9     2872.76     2703.81     66.01 o 
  -5   6   9       20.88       37.53     26.31 o 
  -4   6   9     1286.03     1377.69     44.30 o 
  -3   6   9    22411.63    22836.07    684.64 o 
  -2   6   9    20012.79    18251.71    553.04 o 
  -1   6   9    31209.10    29769.71    765.32 o 
   0   6   9    12370.76    11954.64    553.66 o 
   1   6   9      516.79      541.05     42.76 o 
   2   6   9     4408.91     4224.49    228.95 o 
   3   6   9    16472.95    17428.71    595.50 o 
   4   6   9    37133.17    38914.34    948.68 o 
   5   6   9    29513.78    32328.05    833.30 o 
   6   6   9     3054.11     3170.25    151.78 o 
   7   6   9      269.91      390.00    104.76 o 
   8   6   9     1965.85     1936.31    108.49 o 
   9   6   9    13746.46    13936.67   1084.71 o 
  -9   7   9     1092.82     1088.49    230.08 o 
  -8   7   9      142.88       78.46     56.36 o 
  -7   7   9      104.28       86.15     63.09 o 
  -6   7   9     4300.34     4021.29    219.68 o 
  -5   7   9     5411.79     5426.02    216.57 o 
  -4   7   9     6851.16     7010.96    149.15 o 
  -3   7   9     2697.93     2748.56    112.72 o 
  -2   7   9       56.49       17.84     34.56 o 
  -1   7   9      452.78      400.33     87.76 o 
   0   7   9     7807.41     7961.68    260.71 o 
   1   7   9      933.58      888.30     41.99 o 
   2   7   9     3229.92     3166.08    149.39 o 
   3   7   9      686.00      704.03     50.63 o 
   4   7   9       43.85       37.92     34.12 o 
   5   7   9      256.92      140.77     54.81 o 
   6   7   9     2956.39     3038.17    146.28 o 
   7   7   9     2102.61     1998.87    119.86 o 
   8   7   9       61.50        2.97     61.38 o 
   9   7   9     1380.28      989.31    367.99 o 
  -9   8   9      819.57      589.74    229.72 o 
  -8   8   9     4783.47     4261.80    394.99 o 
  -7   8   9     3346.19     3585.65    278.52 o 
  -6   8   9     1085.82     1142.05    168.52 o 
  -5   8   9      190.06      197.41     58.18 o 
  -4   8   9       23.07       61.73     30.52 o 
  -3   8   9     9683.59     9537.49    290.58 o 
  -2   8   9     4664.54     4621.49    187.28 o 
  -1   8   9     6059.84     6500.66    221.88 o 
   0   8   9     2806.61     2803.03    191.71 o 
   1   8   9        1.09       31.95     56.21 o 
   2   8   9     2462.07     2460.32     85.61 o 
   3   8   9     1993.91     1993.40     62.54 o 
   4   8   9    10299.53    10563.03    422.65 o 
   5   8   9     7246.21     7399.51    235.35 o 
   6   8   9     1119.62     1160.47     84.77 o 
   7   8   9     1159.09     1099.78    174.14 o 
   8   8   9      743.27      688.91    169.46 o 
  -9   9   9     6415.29     6014.09    546.35 o 
  -8   9   9      136.88      112.69    100.80 o 
  -7   9   9      957.58      805.49    183.13 o 
  -6   9   9     7920.36     8146.03    413.96 o 
  -5   9   9    16116.00    16724.71    564.81 o 
  -4   9   9    21139.05    21518.25    958.34 o 
  -3   9   9    12622.89    12346.89    423.15 o 
  -2   9   9     1750.81     1809.77     70.87 o 
  -1   9   9    15247.87    14685.30    577.75 o 
   0   9   9    38726.51    39552.42   1314.68 o 
   1   9   9    27228.03    27894.53   1719.91 o 
   2   9   9    35074.55    34979.43   1356.08 o 
   3   9   9     9215.70     9205.66    365.59 o 
   4   9   9      131.36      141.35     41.92 o 
   5   9   9     2698.74     3013.99    147.16 o 
   6   9   9    20426.27    22446.41   1074.31 o 
   7   9   9    25346.73    28446.63   1413.47 o 
   8   9   9     8429.09     9352.53    766.24 o 
  -8  10   9     9870.49     9867.37    394.63 o 
  -7  10   9     9419.54     8446.58    490.08 o 
  -6  10   9     6079.89     5425.74    399.95 o 
  -5  10   9     2478.57     2440.91    154.17 o 
  -4  10   9     2061.85     1827.59    141.32 o 
  -3  10   9    13202.64    13532.53    495.30 o 
  -2  10   9    32692.17    35888.46    843.07 o 
  -1  10   9    23519.90    22194.62   1190.96 o 
   0  10   9     5767.50     5783.07    432.97 o 
   1  10   9      108.08      135.94     56.30 o 
   2  10   9     5141.36     5380.43    256.31 o 
   3  10   9    13198.92    13097.54    550.52 o 
   4  10   9     8084.31     8340.89    368.96 o 
   5  10   9     9378.64    10194.42    520.45 o 
   6  10   9     4921.40     4877.80    409.49 o 
   7  10   9       39.38       79.39     88.10 o 
   8  10   9     3419.13     3244.44    527.88 o 
  -8  11   9      723.30      574.57    142.64 o 
  -7  11   9       26.23       16.34     59.38 o 
  -6  11   9        6.12       20.68     44.37 o 
  -5  11   9      520.21      492.23    114.89 o 
  -4  11   9       79.83       83.81     42.40 o 
  -3  11   9      719.78      766.96     96.71 o 
  -2  11   9     1620.20     1535.92     41.81 o 
  -1  11   9       22.84       -9.28     22.40 o 
   0  11   9      397.26      506.93    138.88 o 
   1  11   9     2811.28     3084.36    120.19 o 
   2  11   9       44.76       24.13     75.54 o 
   3  11   9     1306.59     1194.30    162.33 o 
   4  11   9     1558.15     1651.19    116.76 o 
   5  11   9       42.60      112.46     80.27 o 
   6  11   9       52.26       88.02     60.86 o 
   7  11   9       24.01      -35.02    137.57 o 
  -8  12   9     6794.04     6651.97    588.74 o 
  -7  12   9     5601.61     5522.80    523.97 o 
  -6  12   9     2620.04     2633.57    257.12 o 
  -5  12   9      307.49      248.38     94.87 o 
  -4  12   9     3367.92     3233.51    145.83 o 
  -3  12   9    13128.39    13039.82    299.21 o 
  -2  12   9     9475.77     8688.88    436.14 o 
  -1  12   9    18780.84    18191.91    733.61 o 
   0  12   9     7259.52     7766.48    434.74 o 
   1  12   9      135.89      106.98     76.97 o 
   2  12   9      732.30      688.84    203.33 o 
   3  12   9    13961.73    14148.33    763.96 o 
   4  12   9    14679.83    14544.46    729.53 o 
   5  12   9     5448.13     5170.86    418.35 o 
   6  12   9     2666.15     2566.74    279.15 o 
   7  12   9       24.89      -48.39    164.75 o 
  -7  13   9     2047.39     2044.51    286.16 o 
  -6  13   9    12496.80    12421.37    736.88 o 
  -5  13   9    15462.85    15426.60    774.56 o 
  -4  13   9    18015.92    19219.69    901.31 o 
  -3  13   9     3582.73     3377.56    139.17 o 
  -2  13   9      293.05      318.35     39.37 o 
  -1  13   9     4390.64     4189.54    322.18 o 
   0  13   9    22331.99    24445.93   1291.42 o 
   1  13   9    29710.94    33744.01   2158.15 o 
   2  13   9    15251.09    15674.81   1126.10 o 
   3  13   9    11274.50    11567.04    691.10 o 
   4  13   9      168.37      160.48     53.69 o 
   5  13   9     6159.18     6485.51    467.30 o 
   6  13   9     7992.69     8607.21    808.26 o 
   7  13   9    11185.11    11019.69   1016.69 o 
  -7  14   9     4885.55     5610.81    323.56 o 
  -6  14   9     5839.01     5998.79    526.08 o 
  -5  14   9      296.98      267.02    140.27 o 
  -4  14   9     2280.42     2290.62     94.03 o 
  -3  14   9     1925.41     1833.31    113.85 o 
  -2  14   9    12855.62    12910.03    680.15 o 
  -1  14   9     8473.66     8110.85    668.90 o 
   0  14   9     1718.54     1723.82    114.64 o 
   1  14   9      386.89      454.07    122.13 o 
   2  14   9      251.24      296.41    105.09 o 
   3  14   9     4970.82     5399.35    361.62 o 
   4  14   9     7667.61     7709.26    548.54 o 
   5  14   9     5769.20     5548.98    371.35 o 
   6  14   9     1158.31     1189.84    496.88 o 
  -6  15   9      435.99      535.04    277.34 o 
  -5  15   9      115.59      109.94    110.49 o 
  -4  15   9     2396.84     2325.13    597.66 o 
  -3  15   9     1037.07     1017.33    347.06 o 
  -2  15   9      406.72      426.51    116.59 o 
  -1  15   9      174.75      133.89    104.71 o 
   0  15   9      122.35      151.96     54.90 o 
   1  15   9       41.00       44.31     43.50 o 
   2  15   9       70.52      128.50     67.01 o 
   3  15   9       73.39       93.05     62.52 o 
   4  15   9       94.31      104.75     45.47 o 
   5  15   9       49.32       64.97    145.59 o 
   6  15   9      373.28      241.62    182.70 o 
  -5  16   9      406.32      436.63    167.22 o 
  -4  16   9     1858.75     1656.61    133.73 o 
  -3  16   9     5300.06     5187.85    557.38 o 
  -2  16   9    12682.76    12721.77    950.72 o 
  -1  16   9    14175.65    14437.14   1361.55 o 
   0  16   9     1699.78     1911.01    158.75 o 
   1  16   9      194.93      124.51     60.36 o 
   2  16   9     2475.28     2351.69    451.10 o 
   3  16   9    17927.04    20076.52   2070.49 o 
   4  16   9    14579.58    16174.63    986.14 o 
   5  16   9     6055.57     5828.04    783.18 o 
  -4  17   9    13833.75    14044.29   1693.19 o 
  -3  17   9     5409.17     5327.44    614.77 o 
  -2  17   9       84.23       55.28     42.70 o 
  -1  17   9     3630.81     2860.50    619.82 o 
   0  17   9    10298.63    11509.59    733.37 o 
   1  17   9    12953.13    14807.24   1016.40 o 
   2  17   9    11971.47    13654.40   1711.54 o 
   3  17   9     6384.98     6796.08    953.56 o 
   4  17   9        1.88       10.34     65.07 o 
  -3  18   9     2383.79     2386.19    226.90 o 
  -2  18   9     1899.18     1885.74    131.19 o 
  -1  18   9     1368.52     1051.61    152.90 o 
   0  18   9     4478.93     4859.86    484.03 o 
   1  18   9      286.78      329.96    100.45 o 
   2  18   9      835.55      632.17    248.19 o 
   3  18   9      914.59     1101.87    205.96 o 
  -2  19   9       44.88       64.34     75.95 o 
  -1  19   9       53.99       70.32     98.69 o 
   0  19   9     1505.00     1718.79    183.77 o 
   1  19   9     2861.98     2959.20    321.39 o 
 -10   0  10     1847.08     1481.84    752.54 o 
  -9   0  10    11660.73    10977.27    720.99 o 
  -8   0  10    17356.39    17512.31    936.45 o 
  -7   0  10    21481.13    21625.50    804.89 o 
  -6   0  10     3901.32     3698.52    190.02 o 
  -5   0  10      775.25      863.33    128.18 o 
  -4   0  10     7676.87     7605.30    297.96 o 
  -3   0  10    40673.96    42904.82   2543.62 o 
  -2   0  10    42042.75    46178.85   1556.32 o 
  -1   0  10    14483.49    14354.51    759.63 o 
   0   0  10     7655.31     6910.90    392.48 o 
   1   0  10    14920.38    14046.39    778.68 o 
   2   0  10    37677.64    36047.77    880.39 o 
   3   0  10    13149.65    13067.18    569.28 o 
   4   0  10    31966.55    33421.83   1169.07 o 
   5   0  10    32503.60    31835.69   1141.01 o 
   6   0  10     7541.29     7430.01    270.83 o 
   7   0  10      140.61      212.19     59.60 o 
   8   0  10     7424.42     7099.53    556.76 o 
   9   0  10    11391.94    11889.59    998.95 o 
  -9   1  10     1117.53      949.28    207.82 o 
  -8   1  10       15.59       20.11     21.39 o 
  -7   1  10      263.94      240.33     68.27 o 
  -6   1  10     5920.81     5992.71    243.48 o 
  -5   1  10     3665.45     3636.50    122.45 o 
  -4   1  10    11356.82    11142.94    347.51 o 
  -3   1  10     5250.77     5124.07    133.42 o 
  -2   1  10        0.85       11.68     35.15 o 
  -1   1  10     7087.60     6648.38    168.38 o 
   0   1  10    19676.25    18076.31   1043.72 o 
   1   1  10    20773.54    21951.10   1239.40 o 
   2   1  10    20020.05    19590.70    637.56 o 
   3   1  10     8185.65     8617.52    410.03 o 
   4   1  10     4240.84     4297.99    183.20 o 
   5   1  10     2247.42     2172.74     87.58 o 
   6   1  10     5933.84     6282.29    376.78 o 
   7   1  10    17286.16    17298.98    727.52 o 
   8   1  10     7017.42     6754.43    380.07 o 
   9   1  10       85.18      104.68     60.17 o 
  -9   2  10        9.22       16.52     77.46 o 
  -8   2  10       93.40       70.92     23.82 o 
  -7   2  10     3256.04     3233.65    137.80 o 
  -6   2  10      649.29      579.75     76.95 o 
  -5   2  10      344.38      304.91     67.90 o 
  -4   2  10      184.37      221.98     58.08 o 
  -3   2  10      309.48      286.68     72.52 o 
  -2   2  10     4534.43     4742.49    275.91 o 
  -1   2  10        9.96      -43.51    132.10 o 
   0   2  10     3175.25     3430.47    167.11 o 
   1   2  10     7406.40     7693.48    258.15 o 
   2   2  10      369.45      442.47     90.38 o 
   3   2  10       12.86       29.98     32.22 o 
   4   2  10      142.23      217.11     57.98 o 
   5   2  10      171.89      283.26     73.14 o 
   6   2  10      244.25      299.06     93.31 o 
   7   2  10      100.76      135.39     92.92 o 
   8   2  10      258.33      217.74     81.25 o 
   9   2  10     1059.05      876.50    233.99 o 
  -9   3  10     5759.86     5432.21    425.90 o 
  -8   3  10        7.05       29.58     25.23 o 
  -7   3  10     1025.89      893.31     75.66 o 
  -6   3  10    12448.41    11861.70    425.29 o 
  -5   3  10    35694.54    34668.70    689.52 o 
  -4   3  10    24705.85    24576.95    641.61 o 
  -3   3  10     2148.40     2114.72    102.42 o 
  -2   3  10      722.17      778.07     61.88 o 
  -1   3  10     1749.04     1689.95    163.36 o 
   0   3  10    51159.33    47219.22    928.63 o 
   1   3  10    26872.37    25231.26    743.09 o 
   2   3  10    17108.31    17405.48    471.19 o 
   3   3  10    13255.10    13655.68    419.31 o 
   4   3  10       42.95       71.65     33.39 o 
   5   3  10    10711.68    11704.63    493.05 o 
   6   3  10    12761.63    12838.89    550.75 o 
   7   3  10    15495.33    15885.28    661.57 o 
   8   3  10     5648.28     5674.59    208.75 o 
   9   3  10     2966.19     2575.73    174.22 o 
  -9   4  10     6736.19     6601.78    451.26 o 
  -8   4  10    20209.08    19917.99    841.81 o 
  -7   4  10    34294.72    33774.84    960.59 o 
  -6   4  10     9700.84     9302.02    341.40 o 
  -5   4  10        8.78       39.74     23.95 o 
  -4   4  10     5255.61     5420.95    199.95 o 
  -3   4  10    15293.02    15199.29    468.83 o 
  -2   4  10    40139.09    39685.02   1641.01 o 
  -1   4  10    31518.75    31301.07   2245.54 o 
   0   4  10     7851.82     7222.18    244.69 o 
   1   4  10     2182.32     2369.36    125.05 o 
   2   4  10     9831.79    10166.95    473.82 o 
   3   4  10    61047.53    63935.05   1540.14 o 
   4   4  10    44750.66    48857.32   1140.61 o 
   5   4  10    10856.43    11160.45    471.16 o 
   6   4  10     6147.64     6054.44    333.80 o 
   7   4  10      175.78      166.41     62.59 o 
   8   4  10     7794.99     7487.62    507.69 o 
   9   4  10     8839.28     8936.33    689.71 o 
  -9   5  10      170.31      129.45     60.49 o 
  -8   5  10        2.09      -33.38     90.06 o 
  -7   5  10      333.47      289.91     77.06 o 
  -6   5  10     3015.63     2896.07     92.12 o 
  -5   5  10     5482.66     5574.41    203.95 o 
  -4   5  10     8146.42     7904.32    240.39 o 
  -3   5  10     1053.85     1098.29     68.84 o 
  -2   5  10      243.07      245.69     59.47 o 
  -1   5  10       42.30      101.08     72.96 o 
   0   5  10     2755.11     2740.39    148.61 o 
   1   5  10    14160.37    12777.83    459.83 o 
   2   5  10     3810.95     3755.88    188.71 o 
   3   5  10     1082.08     1188.99     64.92 o 
   4   5  10     1086.99     1122.93    109.89 o 
   5   5  10     2672.21     2836.62    134.05 o 
   6   5  10     8619.91     8574.22    494.13 o 
   7   5  10      240.27      270.19     84.32 o 
   8   5  10     1648.07     1570.54    102.36 o 
   9   5  10     1311.22     1249.06    196.83 o 
  -9   6  10     2561.43     2479.81    262.87 o 
  -8   6  10      998.30     1055.97    242.23 o 
  -7   6  10     2651.31     2421.47    111.05 o 
  -6   6  10     4279.85     3947.75    182.74 o 
  -5   6  10     1840.39     1794.06     62.45 o 
  -4   6  10     2947.60     3181.16    111.10 o 
  -3   6  10     6155.69     6266.81    236.07 o 
  -2   6  10     2757.36     2832.60    134.13 o 
  -1   6  10     7888.46     7878.63    297.76 o 
   0   6  10    11422.71    11720.19    420.86 o 
   1   6  10     3540.37     3382.54    172.35 o 
   2   6  10     1906.12     1766.11    193.71 o 
   3   6  10     1714.70     1624.95    134.04 o 
   4   6  10     3068.00     3142.70    234.73 o 
   5   6  10     1548.42     1874.76    157.92 o 
   6   6  10       25.09       34.35     42.91 o 
   7   6  10      140.50      232.18     81.46 o 
   8   6  10       96.25       98.28     64.73 o 
  -9   7  10     3204.37     2858.57    175.67 o 
  -8   7  10     1072.93     1106.64    281.34 o 
  -7   7  10     3035.53     2688.31    141.74 o 
  -6   7  10    18410.28    18945.62    506.70 o 
  -5   7  10     8779.03     9243.87    322.16 o 
  -4   7  10    23024.64    23055.47    462.46 o 
  -3   7  10    16957.66    18174.77    503.73 o 
  -2   7  10      863.47      909.49     57.91 o 
  -1   7  10    13590.17    13865.53    432.96 o 
   0   7  10    17859.17    17402.00    521.03 o 
   1   7  10    35016.98    32602.54   1308.62 o 
   2   7  10    30769.83    28935.46    916.56 o 
   3   7  10     2237.73     2127.16     66.23 o 
   4   7  10      117.73      147.48     39.94 o 
   5   7  10     7161.90     7600.95    311.56 o 
   6   7  10    15909.95    17545.82    717.04 o 
   7   7  10    22015.10    23169.35    963.68 o 
   8   7  10    12751.05    13383.18    851.88 o 
  -9   8  10     9349.98     8907.40    763.12 o 
  -8   8  10    12617.48    13131.14    708.01 o 
  -7   8  10     3132.43     2901.90    208.46 o 
  -6   8  10     8239.68     8309.65    465.14 o 
  -5   8  10     1521.94     1590.46     58.52 o 
  -4   8  10    20165.70    20916.37    459.79 o 
  -3   8  10    12371.00    12450.27    488.92 o 
  -2   8  10    19304.49    20140.92    504.25 o 
  -1   8  10    30784.77    30820.47    754.38 o 
   0   8  10     8800.90     8575.10    335.25 o 
   1   8  10       15.95       76.63     81.13 o 
   2   8  10     6524.47     6622.55    304.33 o 
   3   8  10    12484.34    12753.71    432.29 o 
   4   8  10    15521.37    16558.45    581.10 o 
   5   8  10    21435.89    22543.48    667.25 o 
   6   8  10     1567.05     1633.80    104.81 o 
   7   8  10      369.40      348.02    115.76 o 
   8   8  10     6327.74     6310.13    559.98 o 
  -8   9  10      642.69      586.12    146.12 o 
  -7   9  10      978.00      970.84    226.13 o 
  -6   9  10      129.16      119.89     56.84 o 
  -5   9  10     1317.07     1205.93     98.89 o 
  -4   9  10       68.77       80.66     27.85 o 
  -3   9  10     1499.47     1552.48     71.99 o 
  -2   9  10       47.57       59.83     35.40 o 
  -1   9  10     2231.63     2226.66     92.41 o 
   0   9  10      157.10      155.31     82.60 o 
   1   9  10       38.37       30.10     96.98 o 
   2   9  10     5202.92     5034.24    240.15 o 
   3   9  10      589.35      599.88     53.67 o 
   4   9  10      300.67      242.50     72.04 o 
   5   9  10      127.84      183.42     54.73 o 
   6   9  10      564.08      618.11    109.28 o 
   7   9  10     2501.75     2725.03    228.61 o 
   8   9  10      294.86      448.17    212.89 o 
  -8  10  10     9010.20     9768.98    706.26 o 
  -7  10  10     5492.92     5810.67    425.33 o 
  -6  10  10     2924.65     2718.33    182.98 o 
  -5  10  10      230.21      249.74     66.65 o 
  -4  10  10     2229.72     2269.65     78.41 o 
  -3  10  10     6820.64     6781.02    328.92 o 
  -2  10  10    23129.86    22978.22    994.42 o 
  -1  10  10    16103.04    16509.50    719.24 o 
   0  10  10      435.99      450.04    130.14 o 
   1  10  10        6.96       79.14     50.91 o 
   2  10  10      248.82      271.45     95.16 o 
   3  10  10    14003.33    14706.32    591.63 o 
   4  10  10     5259.57     5135.60    304.71 o 
   5  10  10     2464.57     2509.47    185.22 o 
   6  10  10     1501.11     1443.22    117.46 o 
   7  10  10        4.05       75.71    136.69 o 
   8  10  10     7065.46     6925.99    854.27 o 
  -8  11  10      169.01      135.70     86.89 o 
  -7  11  10     1799.21     1886.31    148.94 o 
  -6  11  10    10411.19    10582.00    716.38 o 
  -5  11  10    29871.91    32446.11   2184.30 o 
  -4  11  10    15806.90    17092.22    510.06 o 
  -3  11  10     1155.83     1222.04     79.03 o 
  -2  11  10     1565.10     1590.76     62.95 o 
  -1  11  10     6024.04     6463.91    359.71 o 
   0  11  10    27747.06    28946.00   1387.56 o 
   1  11  10    35355.08    37439.68   1369.19 o 
   2  11  10    13660.74    15122.85    601.10 o 
   3  11  10     6694.73     7324.85    276.23 o 
   4  11  10      551.00      487.26    210.16 o 
   5  11  10    10615.27    10989.93    248.89 o 
   6  11  10    20998.59    20496.05   1218.48 o 
   7  11  10    15331.06    15877.32   1638.29 o 
  -7  12  10     9574.52     9943.84    630.49 o 
  -6  12  10     1713.40     1761.79    145.62 o 
  -5  12  10      179.37      195.79     67.90 o 
  -4  12  10      153.70      226.99     68.80 o 
  -3  12  10     6647.45     6481.23    357.69 o 
  -2  12  10    22371.52    21467.26   1106.33 o 
  -1  12  10     5412.54     5604.31    382.80 o 
   0  12  10     2504.52     2369.78    130.30 o 
   1  12  10     2237.56     2189.61    113.21 o 
   2  12  10     4328.23     4638.25    224.13 o 
   3  12  10     4978.88     5300.05    425.69 o 
   4  12  10     8362.12     8925.94    498.66 o 
   5  12  10     4958.29     4881.25    331.80 o 
   6  12  10     1561.33     1379.86    534.23 o 
   7  12  10       11.12      104.68    150.49 o 
  -7  13  10      298.73      121.58     95.82 o 
  -6  13  10     2143.08     1879.34    335.22 o 
  -5  13  10      114.12      131.09     57.21 o 
  -4  13  10      126.12      147.07     71.13 o 
  -3  13  10        0.99        8.62     21.03 o 
  -2  13  10      137.38      119.49     64.30 o 
  -1  13  10      595.43      535.07    152.83 o 
   0  13  10      208.06      143.26     93.19 o 
   1  13  10      146.43      217.39     75.81 o 
   2  13  10      172.86      232.58     83.94 o 
   3  13  10       71.42       74.68     68.35 o 
   4  13  10       70.87      120.17     68.30 o 
   5  13  10       12.75       49.77     78.22 o 
   6  13  10      172.11      196.48    190.50 o 
  -6  14  10     6206.25     5823.21    322.99 o 
  -5  14  10      281.84      205.90    138.43 o 
  -4  14  10     1900.79     1866.12    151.71 o 
  -3  14  10     7675.06     7642.89    502.20 o 
  -2  14  10     7477.58     7642.53    484.40 o 
  -1  14  10     5567.74     5784.33    496.56 o 
   0  14  10     9990.98     7816.73   1493.75 o 
   1  14  10        0.65       36.98     41.09 o 
   2  14  10     5557.23     6008.28    427.81 o 
   3  14  10     9677.33    10102.30    747.60 o 
   4  14  10    13417.92    15128.21    881.23 o 
   5  14  10    10111.74    10049.93   1345.21 o 
   6  14  10      683.18      482.45    271.28 o 
  -6  15  10    10991.84    10745.87    987.92 o 
  -5  15  10    22666.10    22336.57   1842.61 o 
  -4  15  10    12964.35    13292.31    977.25 o 
  -3  15  10     5031.10     5011.31    422.32 o 
  -2  15  10      121.01      127.87     61.99 o 
  -1  15  10     7597.40     7516.48    556.39 o 
   0  15  10    14286.96    11481.64   2039.54 o 
   1  15  10    15893.63    17870.37   1626.76 o 
   2  15  10    17804.66    20861.86   2355.28 o 
   3  15  10     5289.66     5364.17    410.85 o 
   4  15  10     1813.44     1766.99    121.79 o 
   5  15  10     3802.50     3628.61    628.11 o 
  -5  16  10       42.41       21.97     79.48 o 
  -4  16  10      818.96      779.47    205.94 o 
  -3  16  10     2584.54     2546.29    186.93 o 
  -2  16  10     2363.12     2092.83    280.19 o 
  -1  16  10     9096.22     8521.98   1100.48 o 
   0  16  10     3523.66     3835.91    336.79 o 
   1  16  10      489.56      401.29    166.55 o 
   2  16  10      373.15      422.39    133.41 o 
   3  16  10     1220.11     1268.43    196.19 o 
   4  16  10     5267.29     5460.66    491.40 o 
  -4  17  10     1056.55      924.10    361.18 o 
  -3  17  10       21.36       15.89     91.89 o 
  -2  17  10      463.71      416.84    144.92 o 
  -1  17  10      594.94      540.17    175.62 o 
   0  17  10     4059.08     4267.55    397.98 o 
   1  17  10     2022.68     2125.43    185.08 o 
   2  17  10      716.02      639.43    174.97 o 
   3  17  10      452.14      468.30    132.31 o 
  -3  18  10     8602.56     9278.76    331.24 o 
  -2  18  10    13974.69    16284.71   1436.63 o 
  -1  18  10     8528.01     8509.57    654.75 o 
   0  18  10     1830.96     1884.29    146.88 o 
   1  18  10      237.30      181.76     64.53 o 
   2  18  10     4732.70     5527.09    650.84 o 
  -9   1  11      226.21      180.02     64.52 o 
  -8   1  11        1.71       10.04     36.06 o 
  -7   1  11     3869.04     3298.57    180.21 o 
  -6   1  11    13777.97    13349.55    493.14 o 
  -5   1  11     6459.19     7096.42    246.85 o 
  -4   1  11     2591.17     2505.30     93.67 o 
  -3   1  11    11099.71    11276.88    267.91 o 
  -2   1  11      895.06     1005.21     85.55 o 
  -1   1  11    16214.96    16730.46    926.76 o 
   0   1  11    29113.02    27128.04    745.11 o 
   1   1  11    20984.63    20927.55   1883.62 o 
   2   1  11    18313.40    17759.47    546.64 o 
   3   1  11     2164.72     2202.16     89.27 o 
   4   1  11      663.50      740.02     90.73 o 
   5   1  11     5525.81     6130.34    303.72 o 
   6   1  11    15523.50    15374.85    476.15 o 
   7   1  11    11193.65    10846.94    555.59 o 
   8   1  11     3230.42     3062.66    167.92 o 
   9   1  11      525.35      512.93    157.32 o 
  -9   2  11     9724.86     9394.59    611.58 o 
  -8   2  11    26412.71    27640.05    999.57 o 
  -7   2  11    24898.71    24575.51    821.50 o 
  -6   2  11     6492.60     6245.24    298.19 o 
  -5   2  11       22.74       41.14     24.88 o 
  -4   2  11    12006.82    13272.45    381.51 o 
  -3   2  11    29774.79    31060.48    765.93 o 
  -2   2  11    55271.60    59585.34   1852.13 o 
  -1   2  11    51888.13    55011.47   2489.65 o 
   0   2  11     6442.81     6479.88    433.90 o 
   1   2  11      372.57      474.46    134.80 o 
   2   2  11    11353.68    11401.89    368.91 o 
   3   2  11    24800.35    23463.27    577.26 o 
   4   2  11    40666.12    41310.25    996.46 o 
   5   2  11     7263.73     8060.85    372.05 o 
   6   2  11     6602.63     6400.22    371.90 o 
   7   2  11      986.11      904.68    214.37 o 
   8   2  11    14352.42    13979.57    686.48 o 
   9   2  11    14501.79    13416.12    851.12 o 
  -9   3  11      401.29      262.01     95.45 o 
  -8   3  11     1180.77     1066.88    122.44 o 
  -7   3  11     2645.77     2489.97     65.36 o 
  -6   3  11     3874.65     3629.66    174.85 o 
  -5   3  11     8213.02     8393.77    269.35 o 
  -4   3  11     9370.62     9944.97    306.79 o 
  -3   3  11      929.88     1059.37     76.00 o 
  -2   3  11      430.11      666.43    177.33 o 
  -1   3  11     3466.12     3646.38    226.91 o 
   0   3  11    12777.04    11626.04    432.25 o 
   1   3  11    11362.49    10677.14    545.04 o 
   2   3  11    15717.87    15625.18    427.75 o 
   3   3  11     8282.32     8690.82    293.58 o 
   4   3  11      577.45      615.84    142.51 o 
   5   3  11     1267.33     1436.12    112.36 o 
   6   3  11     4942.38     4710.66    164.64 o 
   7   3  11     7412.99     7538.84    475.22 o 
   8   3  11     3068.25     2892.30    131.98 o 
   9   3  11       14.43       24.49     54.78 o 
  -9   4  11      244.28      283.66     90.12 o 
  -8   4  11     3415.14     2985.46    263.11 o 
  -7   4  11     1131.86      913.84    102.45 o 
  -6   4  11      689.77      717.11     89.15 o 
  -5   4  11     4363.10     4489.96    109.03 o 
  -4   4  11     1227.86     1154.32     53.58 o 
  -3   4  11      199.96      182.00     44.09 o 
  -2   4  11      123.85      149.96     76.94 o 
  -1   4  11     4400.69     4483.76    327.99 o 
   0   4  11     2386.88     2604.86    136.88 o 
   1   4  11      123.04      173.70     80.14 o 
   2   4  11      106.07       75.02     31.11 o 
   3   4  11     1308.06     1180.60     60.12 o 
   4   4  11     4638.76     4678.04    202.91 o 
   5   4  11      303.68      333.61     83.86 o 
   6   4  11      245.67      285.61     91.12 o 
   7   4  11       77.15      137.94     63.76 o 
   8   4  11     1840.68     1661.26    131.72 o 
  -9   5  11     4865.30     4353.80    538.14 o 
  -8   5  11     2575.88     2429.65    184.14 o 
  -7   5  11     9850.27     9123.30    442.02 o 
  -6   5  11    17008.97    15936.41    472.75 o 
  -5   5  11    17792.26    17368.19    420.34 o 
  -4   5  11    10436.43    10769.99    377.36 o 
  -3   5  11     1908.88     2079.48     95.21 o 
  -2   5  11     2297.34     2524.42    139.18 o 
  -1   5  11     9926.87    11058.37    745.45 o 
   0   5  11    30036.37    28242.65    667.07 o 
   1   5  11    16617.20    16628.30   1127.81 o 
   2   5  11    20243.10    19411.99   1030.91 o 
   3   5  11     2056.71     1684.98    104.15 o 
   4   5  11      396.24      478.15    115.01 o 
   5   5  11    14678.28    14966.38    584.62 o 
   6   5  11    16322.40    17205.59    697.62 o 
   7   5  11    17274.13    17567.69    707.25 o 
   8   5  11    16827.58    16209.45    869.23 o 
  -9   6  11     9120.35     9103.06    391.57 o 
  -8   6  11     9806.76     9779.25    636.52 o 
  -7   6  11    18349.22    17977.61    828.53 o 
  -6   6  11     7032.29     7038.07    332.98 o 
  -5   6  11      988.78      971.99     60.91 o 
  -4   6  11     2929.68     3137.87     76.16 o 
  -3   6  11    17556.76    18269.23    639.00 o 
  -2   6  11    29469.93    29153.99    717.23 o 
  -1   6  11     9657.52     9301.81    441.45 o 
   0   6  11    10240.71    10905.04    479.60 o 
   1   6  11      371.33      404.59     83.57 o 
   2   6  11    12480.92    12530.81    806.74 o 
   3   6  11    24400.52    22516.04    979.64 o 
   4   6  11    23908.62    24446.57    794.94 o 
   5   6  11    13421.63    13756.59    522.31 o 
   6   6  11      145.18      214.65     75.00 o 
   7   6  11     1337.28     1102.29    126.03 o 
   8   6  11     3469.47     3088.14    233.20 o 
  -9   7  11      950.18      864.83    181.89 o 
  -8   7  11      151.98       98.19     57.34 o 
  -7   7  11       23.32       25.01     85.60 o 
  -6   7  11     2504.53     2283.95    124.42 o 
  -5   7  11     2436.04     2398.19     64.63 o 
  -4   7  11     4033.46     4292.59    155.18 o 
  -3   7  11     2153.22     2263.01    137.00 o 
  -2   7  11      148.84      166.72     47.35 o 
  -1   7  11      609.81      588.87     79.48 o 
   0   7  11     3226.59     2961.34    152.59 o 
   1   7  11     2625.07     1967.79    221.62 o 
   2   7  11      807.94      736.10    131.13 o 
   3   7  11     2354.88     2380.69     89.13 o 
   4   7  11      435.18      524.49    103.85 o 
   5   7  11     1170.14     1231.05    130.55 o 
   6   7  11      863.94      768.94    175.25 o 
   7   7  11      637.83      654.12    161.70 o 
   8   7  11      125.76      103.49     53.66 o 
  -8   8  11     2598.81     2372.92    170.05 o 
  -7   8  11     5386.32     5465.53    327.40 o 
  -6   8  11      536.93      631.14    180.97 o 
  -5   8  11      205.58      216.77     46.18 o 
  -4   8  11       64.13       59.77     47.68 o 
  -3   8  11     4400.42     4895.56    215.51 o 
  -2   8  11    10072.09    10709.19    412.26 o 
  -1   8  11     4307.12     4142.26    140.23 o 
   0   8  11       30.26       41.56     20.44 o 
   1   8  11       28.82       33.04     32.50 o 
   2   8  11     2333.92     2269.18     79.54 o 
   3   8  11     1291.76     1208.81     70.58 o 
   4   8  11     3282.66     3172.28    191.74 o 
   5   8  11     6853.55     7475.58    289.72 o 
   6   8  11      968.26      901.16     88.77 o 
   7   8  11      621.49      447.63    152.76 o 
   8   8  11      936.76      735.81    348.50 o 
  -8   9  11       28.74       51.23     66.36 o 
  -7   9  11     4675.39     4456.53    346.39 o 
  -6   9  11     8449.61     8500.74    563.96 o 
  -5   9  11    18297.51    18707.17    564.77 o 
  -4   9  11    15768.53    17032.25    691.25 o 
  -3   9  11     4242.20     4232.34    177.81 o 
  -2   9  11     1182.02     1264.87     70.80 o 
  -1   9  11    11556.08    11808.35    487.00 o 
   0   9  11    42653.68    40607.32   2406.40 o 
   1   9  11    31921.61    32833.65   2874.86 o 
   2   9  11    13711.65    13957.23   1031.73 o 
   3   9  11     6748.27     6925.21    548.97 o 
   4   9  11     2233.60     2136.77     76.69 o 
   5   9  11    13267.09    14084.11    470.14 o 
   6   9  11    20060.06    20541.26   1086.32 o 
   7   9  11    24632.09    26982.49   1533.72 o 
  -8  10  11     7125.97     7598.23    662.54 o 
  -7  10  11     3838.85     3485.95    218.93 o 
  -6  10  11     1954.31     1740.60    124.72 o 
  -5  10  11      297.29      333.24     93.35 o 
  -4  10  11     6352.03     6879.97    369.53 o 
  -3  10  11    27592.68    28112.49   1046.59 o 
  -2  10  11    22502.40    23579.98    685.49 o 
  -1  10  11    11020.99    10533.41    700.08 o 
   0  10  11     4470.96     4364.07    238.43 o 
   1  10  11      488.53      460.30    206.32 o 
   2  10  11     9255.46     8726.15    478.98 o 
   3  10  11    15441.03    16828.54    672.09 o 
   4  10  11    13778.62    15167.72    622.39 o 
   5  10  11     5996.67     6319.26    448.97 o 
   6  10  11      504.76      458.89    135.77 o 
   7  10  11       44.57       97.98    119.24 o 
  -7  11  11      134.30      143.34     75.80 o 
  -6  11  11      137.93      102.56     65.08 o 
  -5  11  11       31.43       15.79     66.59 o 
  -4  11  11      404.66      457.60     98.83 o 
  -3  11  11      383.71      381.85     92.21 o 
  -2  11  11      772.36      721.90     69.68 o 
  -1  11  11      163.15       89.58     76.39 o 
   0  11  11      316.08      247.77     87.77 o 
   1  11  11      281.24      206.48    118.85 o 
   2  11  11      385.93      302.14     91.68 o 
   3  11  11     1054.15     1060.06    135.10 o 
   4  11  11     1098.08      997.22    246.83 o 
   5  11  11       29.15       68.59     58.99 o 
   6  11  11      914.52      870.80    258.92 o 
   7  11  11       65.37       74.32    143.15 o 
  -7  12  11     8522.37     8403.88    663.67 o 
  -6  12  11     4691.86     4688.71    435.89 o 
  -5  12  11      403.23      360.77     82.53 o 
  -4  12  11      101.27      136.69     53.60 o 
  -3  12  11     6371.56     6188.15    390.70 o 
  -2  12  11    10874.20    11371.33    676.48 o 
  -1  12  11     9144.97     9349.67    703.34 o 
   0  12  11     1760.47     1707.38    190.38 o 
   1  12  11      712.15      688.35    171.29 o 
   2  12  11     2621.01     2848.57    190.49 o 
   3  12  11    11853.73    12309.41    662.33 o 
   4  12  11    11564.26    11973.05    802.92 o 
   5  12  11     1776.50     2021.23    120.48 o 
   6  12  11      241.19      235.38     67.92 o 
  -6  13  11    13894.72    14644.83    968.95 o 
  -5  13  11    18168.90    18204.50   1284.20 o 
  -4  13  11    10889.84    10762.51    880.16 o 
  -3  13  11     4915.49     4823.15    379.22 o 
  -2  13  11      371.90      318.08    116.38 o 
  -1  13  11    12072.63    12137.56   1282.73 o 
   0  13  11     8539.07     8732.97    668.98 o 
   1  13  11    21259.23    21864.16   2187.60 o 
   2  13  11    17829.52    18782.91   1122.30 o 
   3  13  11      658.20      793.74    191.47 o 
   4  13  11     2609.56     2328.70    254.15 o 
   5  13  11     9621.15     9616.81    741.58 o 
   6  13  11    14728.76    15268.11   1366.65 o 
  -6  14  11     1309.67     1256.42    437.59 o 
  -5  14  11       87.77       89.50     71.87 o 
  -4  14  11     2643.94     2542.34    157.13 o 
  -3  14  11     1147.90     1183.81    187.35 o 
  -2  14  11     5016.77     4438.34    365.82 o 
  -1  14  11     6801.72     7115.51    585.83 o 
   0  14  11       58.37       44.76     78.63 o 
   1  14  11      601.94      792.70    161.73 o 
   2  14  11     1125.28     1278.33    178.40 o 
   3  14  11     7243.56     7718.80    344.46 o 
   4  14  11     7867.23     8336.81    709.69 o 
   5  14  11     2229.23     2087.80    288.19 o 
  -5  15  11     1242.15     1288.06    352.14 o 
  -4  15  11      135.95      121.15     56.24 o 
  -3  15  11        4.49        7.44     77.88 o 
  -2  15  11     1142.51      907.08    106.03 o 
  -1  15  11     1131.55     1143.81    149.48 o 
   0  15  11      450.50      410.00    100.30 o 
   1  15  11     1626.91     1701.53    206.37 o 
   2  15  11      651.42      669.91    216.19 o 
   3  15  11      154.32      138.57     75.72 o 
   4  15  11       94.15       16.75     93.18 o 
   5  15  11       87.10      132.30    114.50 o 
  -4  16  11     2483.83     2662.71    229.68 o 
  -3  16  11    10345.39    10369.67    984.23 o 
  -2  16  11     9847.79    10496.01    958.34 o 
  -1  16  11    10366.83    11322.28   1019.97 o 
   0  16  11     1722.81     2091.13    265.04 o 
   1  16  11      724.78      769.63    105.81 o 
   2  16  11     3314.59     3620.29    397.77 o 
   3  16  11    12270.38    14003.39   1218.71 o 
   4  16  11    16808.34    18656.90   1395.78 o 
  -3  17  11     4490.13     4530.84    622.41 o 
  -2  17  11      199.37      251.34     93.31 o 
  -1  17  11     6722.28     6481.39    754.07 o 
   0  17  11    14352.29    14690.82   1489.68 o 
   1  17  11    15750.05    18015.54   2049.58 o 
   2  17  11     8562.34    10247.19   1072.88 o 
   3  17  11     1444.68     1637.72    225.48 o 
  -2  18  11     2726.33     2668.27    260.37 o 
  -1  18  11      587.60      529.57    192.28 o 
   0  18  11      491.63      421.29    152.66 o 
   1  18  11       42.02       34.48     57.58 o 
  -9   0  12    18543.54    16838.04   1401.40 o 
  -8   0  12    23803.22    24913.59   1403.16 o 
  -7   0  12    10914.28    10572.43    554.13 o 
  -6   0  12     7895.87     8019.32    427.74 o 
  -5   0  12       12.86       39.34     43.52 o 
  -4   0  12     4934.42     5532.52    326.23 o 
  -3   0  12    47658.67    50587.86   4870.43 o 
  -2   0  12    49981.16    53781.64   2147.13 o 
  -1   0  12    19635.65    21148.88    912.65 o 
   0   0  12     7703.70     8046.16    535.97 o 
   1   0  12      451.11      517.26    247.13 o 
   2   0  12    25190.58    23733.64    828.38 o 
   3   0  12    13326.31    13101.92    596.97 o 
   4   0  12     5005.00     4756.41    266.53 o 
   5   0  12    20554.61    21321.12   2155.55 o 
   6   0  12     4009.81     3649.45    351.90 o 
   7   0  12     8466.98     8710.81    716.12 o 
   8   0  12    11727.55    11672.27    861.52 o 
  -9   1  12      124.63       91.75     37.55 o 
  -8   1  12       96.74       39.16     37.10 o 
  -7   1  12     4001.85     3939.70    225.40 o 
  -6   1  12    11024.59    10757.79    392.07 o 
  -5   1  12     5259.38     5092.42    223.45 o 
  -4   1  12     8112.63     8256.82    424.87 o 
  -3   1  12     6424.17     6853.63    201.45 o 
  -2   1  12       84.40       72.39     37.62 o 
  -1   1  12     9613.14     9589.11    453.14 o 
   0   1  12    15601.01    16003.20    976.55 o 
   1   1  12    14147.88    14614.09    633.67 o 
   2   1  12     5401.26     5349.01    220.99 o 
   3   1  12     2310.47     2224.65     66.44 o 
   4   1  12      334.56      405.42    104.00 o 
   5   1  12     8362.20     8502.68    381.94 o 
   6   1  12     8435.68     8717.98    406.50 o 
   7   1  12     9272.21     9100.50    526.51 o 
   8   1  12     3356.58     3236.61    157.13 o 
  -9   2  12       14.04      -42.92     74.80 o 
  -8   2  12       94.54       60.96     24.61 o 
  -7   2  12       55.57       25.46     45.73 o 
  -6   2  12     1645.24     1542.85     86.34 o 
  -5   2  12     3662.66     3528.49    129.84 o 
  -4   2  12        6.40      -65.37     66.90 o 
  -3   2  12     1472.82     1754.83    229.12 o 
  -2   2  12     3539.07     4464.26   1300.35 o 
  -1   2  12     1183.51     1139.45    130.94 o 
   0   2  12     2016.57     2113.35    147.03 o 
   1   2  12      818.78      999.91     99.10 o 
   2   2  12      438.96      515.48    139.17 o 
   3   2  12     3650.31     3685.19    148.82 o 
   4   2  12       57.24       63.15     43.36 o 
   5   2  12      235.59      302.71     57.34 o 
   6   2  12      120.14       93.59     62.11 o 
   7   2  12       33.16       47.26     76.48 o 
   8   2  12      358.00      264.36     90.44 o 
  -9   3  12     6652.75     6035.36    507.56 o 
  -8   3  12      117.22      149.81     55.15 o 
  -7   3  12     7979.89     7725.90    378.44 o 
  -6   3  12    12964.91    12817.40    528.69 o 
  -5   3  12     8387.67     8245.26    293.35 o 
  -4   3  12    25227.32    26843.26    931.78 o 
  -3   3  12      118.08      224.81     61.02 o 
  -2   3  12     1895.60     1884.33     94.02 o 
  -1   3  12    10872.81    11715.52    542.24 o 
   0   3  12    28349.63    27599.55    841.20 o 
   1   3  12    40415.36    39249.96   1761.10 o 
   2   3  12     5334.43     4725.29    219.09 o 
   3   3  12       35.66       45.27     34.26 o 
   4   3  12     1717.02     1850.59    103.24 o 
   5   3  12    11786.13    12804.75    469.83 o 
   6   3  12    19659.89    20784.08    831.39 o 
   7   3  12    16005.47    15799.29    661.28 o 
   8   3  12     5126.37     4581.84    364.08 o 
  -9   4  12     6574.66     6398.73    561.10 o 
  -8   4  12    15420.67    14844.74    798.30 o 
  -7   4  12    16488.21    16140.66    620.14 o 
  -6   4  12     7221.75     7098.99    326.47 o 
  -5   4  12      671.67      695.00     66.57 o 
  -4   4  12     2318.66     2391.68     84.10 o 
  -3   4  12    18674.20    20108.00    913.75 o 
  -2   4  12    33529.55    35321.52   1214.86 o 
  -1   4  12    15530.53    13933.26    830.46 o 
   0   4  12     6018.62     6171.95    307.51 o 
   1   4  12     2910.64     2604.10    114.50 o 
   2   4  12    12100.50    12456.35    469.73 o 
   3   4  12    42064.53    41206.72    979.79 o 
   4   4  12    47628.70    47794.80   1189.31 o 
   5   4  12     5769.16     5746.53    326.03 o 
   6   4  12       27.29      182.38     58.12 o 
   7   4  12     1197.83     1168.47    104.81 o 
   8   4  12     9850.74     9884.89    606.12 o 
  -9   5  12      462.53      324.77    109.18 o 
  -8   5  12      131.73      122.13     61.46 o 
  -7   5  12      608.99      578.41    103.36 o 
  -6   5  12     1885.55     1811.11     81.78 o 
  -5   5  12     4194.96     3958.82    216.42 o 
  -4   5  12     1274.83     1328.03     86.98 o 
  -3   5  12      642.11      840.65    100.34 o 
  -2   5  12     2676.79     2793.99    136.19 o 
  -1   5  12     1008.47      914.08     66.92 o 
   0   5  12      240.41      260.90    101.33 o 
   1   5  12     7762.32     7567.17    633.90 o 
   2   5  12     4335.52     4111.48    205.54 o 
   3   5  12     1630.71     1569.71    103.13 o 
   4   5  12     1256.80     1259.75     73.12 o 
   5   5  12      598.98      588.09    122.33 o 
   6   5  12     5473.36     5618.89    353.81 o 
   7   5  12     3330.59     3301.75    263.05 o 
   8   5  12      431.63      378.53     81.90 o 
  -8   6  12     1567.55     1442.69    128.42 o 
  -7   6  12       48.72       -9.14     91.98 o 
  -6   6  12      134.24       84.98     32.03 o 
  -5   6  12       10.29       19.15     25.02 o 
  -4   6  12     1212.08     1368.85     67.95 o 
  -3   6  12     9218.02     9668.68    388.23 o 
  -2   6  12     6137.07     6045.77    252.39 o 
  -1   6  12     3164.65     2713.05    175.30 o 
   0   6  12     4688.98     4668.00    205.94 o 
   1   6  12      467.64      562.44     56.08 o 
   2   6  12     4174.10     3574.34    248.82 o 
   3   6  12     2799.11     2566.92    180.07 o 
   4   6  12      868.57      979.15    114.61 o 
   5   6  12     5948.67     6080.89    339.68 o 
   6   6  12      706.86      744.88    108.55 o 
   7   6  12     1262.28     1129.22     82.58 o 
   8   6  12      886.64      669.11    229.88 o 
  -8   7  12      184.40      153.20     42.92 o 
  -7   7  12     1729.56     1676.56    104.30 o 
  -6   7  12    21117.49    21015.93   1090.78 o 
  -5   7  12    23060.47    25216.02    669.52 o 
  -4   7  12    10726.40    11364.15    438.35 o 
  -3   7  12     4639.01     4673.45    193.18 o 
  -2   7  12       65.36      119.93     51.13 o 
  -1   7  12    25978.93    24058.01    633.36 o 
   0   7  12    25359.17    25120.99   1844.37 o 
   1   7  12    30653.72    33329.54   1114.15 o 
   2   7  12    17618.75    15805.98   1130.57 o 
   3   7  12     1272.48      983.76    127.60 o 
   4   7  12     5433.06     5376.22    307.92 o 
   5   7  12     8425.37     8062.75    410.61 o 
   6   7  12    19707.27    20447.56    820.07 o 
   7   7  12    15250.65    15091.39    779.32 o 
   8   7  12     7463.17     6220.82    628.32 o 
  -8   8  12    14451.36    14933.47    844.88 o 
  -7   8  12     3148.64     3027.38    177.36 o 
  -6   8  12      303.33      306.35    101.43 o 
  -5   8  12      589.36      565.11     82.31 o 
  -4   8  12    12942.28    13877.64    431.62 o 
  -3   8  12    39364.55    42055.63   1065.76 o 
  -2   8  12    16066.26    16681.05    458.75 o 
  -1   8  12     9120.91     8949.57    311.34 o 
   0   8  12     8148.62     7586.50    293.33 o 
   1   8  12       74.92       61.45     36.45 o 
   2   8  12    11258.77    11316.00    487.90 o 
   3   8  12    19041.68    19826.23   1113.17 o 
   4   8  12    13076.96    12835.09    654.39 o 
   5   8  12     9553.28     9793.11    458.29 o 
   6   8  12     1041.38     1172.89    105.90 o 
   7   8  12     1611.15     1472.90    144.74 o 
  -8   9  12      441.11      369.88    129.64 o 
  -7   9  12       64.87       73.24     47.99 o 
  -6   9  12     1976.96     1751.09    134.80 o 
  -5   9  12     3361.36     3202.72    184.18 o 
  -4   9  12       84.08       49.79     45.16 o 
  -3   9  12      668.55      709.21    155.04 o 
  -2   9  12      847.99      875.53    105.62 o 
  -1   9  12       25.32       40.90     18.05 o 
   0   9  12     1772.58     1748.54     91.90 o 
   1   9  12      124.78      103.18     87.12 o 
   2   9  12      239.44      144.42     52.29 o 
   3   9  12      830.62      699.66    102.71 o 
   4   9  12       85.94       75.66     79.19 o 
   5   9  12      855.29      811.54    114.27 o 
   6   9  12       22.19       30.73     80.28 o 
   7   9  12      365.68      267.52    112.25 o 
  -7  10  12     3291.64     3244.18    178.58 o 
  -6  10  12       45.82       71.32     89.88 o 
  -5  10  12     1949.70     1913.53    185.63 o 
  -4  10  12     3598.19     3705.72    267.82 o 
  -3  10  12    11844.26    12582.67    633.05 o 
  -2  10  12     8086.84     8762.08    372.89 o 
  -1  10  12    11701.33    12862.05    521.34 o 
   0  10  12     1067.89      995.77    105.03 o 
   1  10  12      754.24      731.77    254.31 o 
   2  10  12     1803.98     1718.23    236.22 o 
   3  10  12     3378.51     3362.72    289.15 o 
   4  10  12     8888.24     9031.38    762.78 o 
   5  10  12     1548.55     1407.81    108.99 o 
   6  10  12      214.12      178.79     81.14 o 
   7  10  12      103.99      123.58    116.36 o 
  -7  11  12     7444.70     7671.68    534.16 o 
  -6  11  12    10471.26    10670.50    718.16 o 
  -5  11  12    17246.33    18512.21   1049.54 o 
  -4  11  12    21388.93    23070.05    994.57 o 
  -3  11  12     2074.70     2120.50     90.83 o 
  -2  11  12     4714.90     4671.45    131.60 o 
  -1  11  12     8749.96     9354.94    551.66 o 
   0  11  12    15446.41    16474.35   1448.39 o 
   1  11  12    36559.84    36083.86   2528.63 o 
   2  11  12    19244.56    18980.34   1386.92 o 
   3  11  12      933.80      898.43    113.88 o 
   4  11  12     1275.56     1157.11    181.83 o 
   5  11  12     8978.52     9633.81    746.07 o 
   6  11  12    21207.65    23883.99   1685.43 o 
  -7  12  12     4855.71     4570.37    501.41 o 
  -6  12  12     2142.73     2142.86    194.92 o 
  -5  12  12     2291.65     2301.25    262.09 o 
  -4  12  12     6993.13     6643.18    546.86 o 
  -3  12  12     7136.26     7593.75    501.45 o 
  -2  12  12    17744.93    17522.77   1189.92 o 
  -1  12  12     5087.13     5547.67    633.37 o 
   0  12  12      351.01      359.12     78.14 o 
   1  12  12       45.81       99.17     50.13 o 
   2  12  12     3598.87     3420.08    572.86 o 
   3  12  12    14214.34    14207.24   1588.92 o 
   4  12  12     7435.45     7947.79    527.54 o 
   5  12  12     2958.64     2927.74    156.02 o 
   6  12  12     1117.54      936.11    312.55 o 
  -6  13  12     1295.96     1134.23    402.97 o 
  -5  13  12      471.49      458.82    124.08 o 
  -4  13  12      466.65      498.96    132.01 o 
  -3  13  12        0.24      -27.04     43.98 o 
  -2  13  12      807.14      749.24    199.30 o 
  -1  13  12     1495.45     1394.46    107.41 o 
   0  13  12        6.47        3.06     67.12 o 
   1  13  12      298.99      259.41     71.97 o 
   2  13  12       59.87       19.42     45.59 o 
   3  13  12      104.42      138.41     99.86 o 
   4  13  12      490.56      424.13    124.57 o 
   5  13  12      274.40      264.63    101.66 o 
  -6  14  12     1108.33     1046.22    316.12 o 
  -5  14  12      189.14       77.59     92.74 o 
  -4  14  12     3590.42     3432.67    226.75 o 
  -3  14  12     9884.35    10164.85    994.56 o 
  -2  14  12     4415.02     4333.82    191.15 o 
  -1  14  12     1207.94     1294.03    152.46 o 
   0  14  12     3257.76     3465.40    469.86 o 
   1  14  12      643.96      452.08    133.46 o 
   2  14  12    13270.52    14421.24   1426.61 o 
   3  14  12    11934.64    12652.93    927.56 o 
   4  14  12     6490.60     6394.51    523.16 o 
   5  14  12     4650.58     4619.34    515.66 o 
  -5  15  12    12491.81    12385.47   1111.17 o 
  -4  15  12    11736.98    12786.11   1016.75 o 
  -3  15  12     1893.19     1968.46    175.63 o 
  -2  15  12     1457.97     1306.01    113.03 o 
  -1  15  12     7787.77     8033.36    937.41 o 
   0  15  12    18177.21    26926.43   3397.59 o 
   1  15  12    15803.96    16454.30   1842.48 o 
   2  15  12    10417.48    10549.75   1288.35 o 
   3  15  12     1793.74     2032.28    242.51 o 
   4  15  12     2191.61     1971.60    186.34 o 
  -4  16  12     1994.46     1684.88    401.63 o 
  -3  16  12     2782.51     2826.09    250.98 o 
  -2  16  12     1936.85     1675.91    259.74 o 
  -1  16  12     2360.83     2049.91    299.73 o 
   0  16  12     1515.73     1833.72    326.48 o 
   1  16  12      667.61      493.42    182.69 o 
   2  16  12     4144.57     4211.67    544.12 o 
   3  16  12     3064.35     2884.97    232.16 o 
  -3  17  12       24.89       39.71     80.37 o 
  -2  17  12      570.86      495.93    211.54 o 
  -1  17  12       24.83       16.77     76.53 o 
   0  17  12     1264.03     1468.88    231.48 o 
   1  17  12     4653.68     4710.46    882.12 o 
   2  17  12      347.16      261.02    127.79 o 
  -9   1  13     1195.20     1059.83    132.00 o 
  -8   1  13      633.91      517.25    128.67 o 
  -7   1  13     2811.56     2548.81    100.48 o 
  -6   1  13    10316.08    10292.62    438.08 o 
  -5   1  13     9539.75    10062.84    508.25 o 
  -4   1  13     1537.21     1580.07     72.05 o 
  -3   1  13     1879.03     2043.91    108.23 o 
  -2   1  13       38.19      140.15     84.17 o 
  -1   1  13    20962.22    20245.38   1381.05 o 
   0   1  13    23527.56    26538.20   1430.61 o 
   1   1  13    12703.92    12729.97    634.07 o 
   2   1  13     6919.11     6884.33    230.80 o 
   3   1  13      134.87      148.49     57.27 o 
   4   1  13      152.43      110.87     51.69 o 
   5   1  13     7923.30     7932.69    430.80 o 
   6   1  13    17249.55    18393.21    852.39 o 
   7   1  13     9114.86     9019.51    626.69 o 
   8   1  13      580.73      670.34    161.48 o 
  -9   2  13     9625.93     9011.59    511.52 o 
  -8   2  13    14852.66    14606.49    634.77 o 
  -7   2  13    13583.63    13221.39    509.58 o 
  -6   2  13      517.24      610.98     99.22 o 
  -5   2  13      849.07      953.49    168.21 o 
  -4   2  13     8947.13     9213.74    468.37 o 
  -3   2  13    33083.83    37533.41   1569.16 o 
  -2   2  13    36410.54    38372.89   2764.31 o 
  -1   2  13    10278.64    10447.22    484.99 o 
   0   2  13     1326.58     1440.25    145.53 o 
   1   2  13    10864.17    10537.26    491.21 o 
   2   2  13    28035.91    29241.01    860.96 o 
   3   2  13    22254.35    22735.07    570.66 o 
   4   2  13    24132.97    23397.48    599.58 o 
   5   2  13    25265.84    25284.10    763.34 o 
   6   2  13      283.83      343.84    108.70 o 
   7   2  13     3634.70     3474.19    276.81 o 
   8   2  13     8502.97     8524.99    611.64 o 
  -9   3  13      110.88       20.91     76.48 o 
  -8   3  13      135.67       53.87     38.14 o 
  -7   3  13     2659.92     2477.39    188.57 o 
  -6   3  13     3308.11     3122.69     83.40 o 
  -5   3  13     3517.21     3483.64    148.37 o 
  -4   3  13     1854.77     1875.18     95.37 o 
  -3   3  13      148.44      136.56     62.77 o 
  -2   3  13     8803.74     9435.83    630.89 o 
  -1   3  13     6215.95     6764.82    431.09 o 
   0   3  13     7492.69     6898.84    215.14 o 
   1   3  13    13293.12    13111.72    622.22 o 
   2   3  13     5325.08     5386.71    245.29 o 
   3   3  13      217.45      322.51     68.04 o 
   4   3  13      169.97      177.69     61.21 o 
   5   3  13     8039.60     7917.20    426.96 o 
   6   3  13     5508.71     5471.67    378.95 o 
   7   3  13     4421.06     4220.24    329.05 o 
   8   3  13     1943.86     1891.54    154.70 o 
  -8   4  13     1603.54     1487.83    160.68 o 
  -7   4  13      549.40      470.07    103.07 o 
  -6   4  13     4241.56     4023.89    244.70 o 
  -5   4  13      522.45      588.76     66.83 o 
  -4   4  13     1523.28     1579.69    140.76 o 
  -3   4  13     2888.12     3156.52    116.18 o 
  -2   4  13     2245.87     2370.12    297.84 o 
  -1   4  13     2577.87     2810.85    221.30 o 
   0   4  13      459.78      510.93    215.91 o 
   1   4  13     1450.24     1293.62    142.44 o 
   2   4  13      484.01      495.91    173.12 o 
   3   4  13     1630.54     1605.28     69.95 o 
   4   4  13     2726.74     2754.05    113.57 o 
   5   4  13     3450.19     3267.39    145.21 o 
   6   4  13      460.59      425.62    103.12 o 
   7   4  13        9.39       56.48     48.98 o 
   8   4  13     1028.74      804.05    139.16 o 
  -8   5  13       36.19      -16.75     54.35 o 
  -7   5  13     8590.17     8516.71    492.90 o 
  -6   5  13    20564.22    21105.79    717.70 o 
  -5   5  13    22592.22    23781.68    665.25 o 
  -4   5  13    21107.86    23828.86    959.33 o 
  -3   5  13      943.44     1151.54    108.59 o 
  -2   5  13     1649.21     1749.32    165.22 o 
  -1   5  13    10041.00    10251.31    555.10 o 
   0   5  13    18330.51    18331.92    606.97 o 
   1   5  13    18864.84    18152.72    687.23 o 
   2   5  13     7654.75     7296.93    169.22 o 
   3   5  13       26.22        4.58     33.99 o 
   4   5  13     1808.44     1783.51     79.59 o 
   5   5  13    12888.63    12708.13    561.66 o 
   6   5  13    17630.98    17045.82    805.30 o 
   7   5  13    10088.62    10028.03    618.01 o 
   8   5  13     6764.46     5872.25    510.88 o 
  -8   6  13     8727.47     8324.98    590.24 o 
  -7   6  13     5419.95     5220.04    411.25 o 
  -6   6  13     1017.19     1039.74     67.45 o 
  -5   6  13     4323.12     4381.84    169.01 o 
  -4   6  13    13160.41    14699.41    489.58 o 
  -3   6  13    11077.29    12114.72    549.46 o 
  -2   6  13    22876.51    24584.33   1123.29 o 
  -1   6  13    11417.96    10984.98    487.30 o 
   0   6  13      518.04      523.27    139.42 o 
   1   6  13     3783.53     3509.11    224.63 o 
   2   6  13    14606.44    13186.22    991.06 o 
   3   6  13    37787.94    40344.70   2057.60 o 
   4   6  13    26088.80    24977.49   1324.32 o 
   5   6  13     6933.58     7266.43    425.25 o 
   6   6  13     1279.98     1304.29     87.07 o 
   7   6  13     3625.85     3408.10    170.48 o 
  -8   7  13       41.81      -70.99     81.85 o 
  -7   7  13      228.96      285.03     89.54 o 
  -6   7  13      981.18      953.55     74.27 o 
  -5   7  13     1889.60     1913.82     74.79 o 
  -4   7  13       69.10       34.46     38.69 o 
  -3   7  13     1486.49     1491.38     88.11 o 
  -2   7  13     5560.87     5633.32    279.15 o 
  -1   7  13     1947.10     1869.20    125.53 o 
   0   7  13     4908.62     4305.08    201.91 o 
   1   7  13    12834.93    12478.46    588.59 o 
   2   7  13     1253.47     1107.93    131.29 o 
   3   7  13      317.02      324.73     94.07 o 
   4   7  13     2222.88     1976.10     75.32 o 
   5   7  13     1728.22     1658.49     85.39 o 
   6   7  13       77.18       78.87     67.13 o 
   7   7  13     1396.51     1415.66    109.37 o 
  -8   8  13     1777.61     1739.45    183.60 o 
  -7   8  13     1554.08     1462.95    133.56 o 
  -6   8  13      132.08      189.84     94.64 o 
  -5   8  13     1338.41     1204.10    119.40 o 
  -4   8  13     9878.51    10115.42    457.56 o 
  -3   8  13     4184.26     4503.87    283.46 o 
  -2   8  13     8088.48     8042.12    387.05 o 
  -1   8  13     1123.24     1040.22     53.14 o 
   0   8  13      663.70      581.15     69.77 o 
   1   8  13     2981.11     2520.88    213.25 o 
   2   8  13     2311.33     2078.21    154.30 o 
   3   8  13     1076.12      585.54    445.63 o 
   4   8  13      912.63      957.52    146.98 o 
   5   8  13     2396.52     2513.91    145.38 o 
   6   8  13      677.06      583.72    148.43 o 
   7   8  13     1093.57      843.39    375.05 o 
  -7   9  13     7103.48     7467.78    525.15 o 
  -6   9  13    14548.05    15059.00   1124.32 o 
  -5   9  13    22453.71    25146.21    621.43 o 
  -4   9  13    23043.22    25637.09   1035.33 o 
  -3   9  13     9080.84    10128.58    522.66 o 
  -2   9  13      202.92      233.52     80.91 o 
  -1   9  13     1030.55     1071.47     72.13 o 
   0   9  13    21084.33    21159.03    807.74 o 
   1   9  13    25146.11    24803.12    925.19 o 
   2   9  13     4340.01     4323.77    265.41 o 
   3   9  13      972.38      951.96     85.97 o 
   4   9  13     2300.05     2382.95    128.23 o 
   5   9  13    18142.63    17138.01   1184.69 o 
   6   9  13    17245.23    16961.22   1226.80 o 
   7   9  13    12894.87    11975.40   1082.98 o 
  -7  10  13     6047.19     6289.14    528.83 o 
  -6  10  13     1540.19     1598.69    201.30 o 
  -5  10  13       22.40       93.87     62.65 o 
  -4  10  13     4489.49     4703.95    304.90 o 
  -3  10  13    21675.42    23023.00    690.26 o 
  -2  10  13    12923.24    14033.76    587.08 o 
  -1  10  13     9600.34     9601.83    590.91 o 
   0  10  13     2093.00     1987.81    258.98 o 
   1  10  13     1399.46     1386.76    142.62 o 
   2  10  13     6343.17     5984.01    471.15 o 
   3  10  13    12353.59    12384.33    650.29 o 
   4  10  13    10458.95    10383.09    831.35 o 
   5  10  13     1937.69     1876.27    132.61 o 
   6  10  13        5.35       12.51     63.63 o 
  -7  11  13      190.83      112.35     72.30 o 
  -6  11  13      268.22      287.32     86.29 o 
  -5  11  13      877.97      768.02    162.88 o 
  -4  11  13      215.78      115.46     51.67 o 
  -3  11  13     1931.20     1948.38     74.60 o 
  -2  11  13     1051.81      984.26    172.30 o 
  -1  11  13      211.26      224.90     88.90 o 
   0  11  13       12.19       63.05     46.40 o 
   1  11  13      595.81      559.58    192.50 o 
   2  11  13      276.21      233.52    120.15 o 
   3  11  13        5.58       -3.33     78.87 o 
   4  11  13      637.06      581.76    144.53 o 
   5  11  13      177.09      117.17     89.43 o 
   6  11  13       84.75       50.21     62.35 o 
  -6  12  13       49.32        0.55    108.72 o 
  -5  12  13     2164.59     1997.95    203.36 o 
  -4  12  13     9285.85     9316.84    771.06 o 
  -3  12  13    12829.15    13360.01    709.60 o 
  -2  12  13     8843.83     9042.35    607.00 o 
  -1  12  13     1110.11     1083.44     98.53 o 
   0  12  13     2142.86     1959.86    142.07 o 
   1  12  13       50.60        0.76     80.85 o 
   2  12  13    13596.45    11335.75   1819.83 o 
   3  12  13    13949.58    13626.56   1296.93 o 
   4  12  13     8880.00     8508.89    930.10 o 
   5  12  13     1303.61     1295.32    327.34 o 
   6  12  13      147.46      135.28    117.16 o 
  -6  13  13    15855.11    16583.97   1451.50 o 
  -5  13  13    17584.98    18078.17   1415.38 o 
  -4  13  13     7020.77     7207.89    742.01 o 
  -3  13  13     2988.25     2828.80    242.30 o 
  -2  13  13      713.95      682.54     99.75 o 
  -1  13  13     9805.38    10475.04    868.97 o 
   0  13  13    16039.95    16421.49   1956.11 o 
   1  13  13    12719.28    14287.80   1000.85 o 
   2  13  13    15051.75    14231.43   1796.13 o 
   3  13  13       74.92       22.57     80.69 o 
   4  13  13     4650.90     3845.56    490.85 o 
   5  13  13    10191.73     9570.92   1031.96 o 
  -5  14  13      184.17      119.15     96.33 o 
  -4  14  13     2305.82     1860.67    189.91 o 
  -3  14  13     8240.22     8382.93    861.01 o 
  -2  14  13     3109.23     2693.63    400.03 o 
  -1  14  13     4135.35     3986.99    435.99 o 
   0  14  13      643.77      566.01    199.29 o 
   1  14  13     1153.09     1149.27    142.89 o 
   2  14  13     4770.63     4608.28    406.27 o 
   3  14  13     5633.54     4987.18    691.37 o 
   4  14  13     4496.92     4427.63    603.15 o 
  -4  15  13      209.50      199.97    117.58 o 
  -3  15  13      208.77      163.74    107.10 o 
  -2  15  13      394.31      347.96    114.13 o 
  -1  15  13       17.36       25.49     55.41 o 
   0  15  13      817.32      589.86    186.25 o 
   1  15  13      384.28      293.31     92.56 o 
   2  15  13      252.54      333.35     76.44 o 
   3  15  13        0.34       10.61     67.60 o 
  -3  16  13    10542.01    11883.37   1221.64 o 
  -2  16  13     6964.86     7419.73    801.05 o 
  -1  16  13     2975.68     2464.60    495.01 o 
   0  16  13     1533.72     1600.07    137.33 o 
   1  16  13     2062.11     2350.03    362.24 o 
   2  16  13     9328.21    10327.50   1396.50 o 
  -1  17  13     9006.00     9682.89   1338.11 o 
   0  17  13    13148.39    14793.91   2560.34 o 
  -8   0  14    17423.62    17745.70   1076.98 o 
  -7   0  14     2929.95     2941.84    286.70 o 
  -6   0  14      160.88      223.12     92.13 o 
  -5   0  14     2689.59     2650.16    166.03 o 
  -4   0  14    10901.01    12578.15   1085.76 o 
  -3   0  14    47971.26    49930.75   2667.53 o 
  -2   0  14    37248.81    41686.96   2118.66 o 
  -1   0  14    13664.46    15260.77   1182.43 o 
   0   0  14       60.78      158.48    140.47 o 
   1   0  14     2874.94     2997.15    189.04 o 
   2   0  14    19893.01    19217.39    987.59 o 
   3   0  14    20937.50    21726.11    800.59 o 
   4   0  14     8842.18     8307.85    523.61 o 
   5   0  14     5722.82     5314.48    525.55 o 
   6   0  14       97.06      128.29    108.54 o 
   7   0  14     5517.48     5346.82    605.35 o 
   8   0  14    21801.62    20604.92   1831.74 o 
  -8   1  14     1164.77     1071.22    169.55 o 
  -7   1  14     2564.65     2597.31    173.01 o 
  -6   1  14     4996.78     4848.90    269.12 o 
  -5   1  14    10406.90    11058.18    637.29 o 
  -4   1  14     1056.75     1223.75     64.83 o 
  -3   1  14      274.09      220.30    133.42 o 
  -2   1  14     1104.33     1171.22    103.98 o 
  -1   1  14     8611.93     9635.44    527.71 o 
   0   1  14    24022.41    24869.91    874.34 o 
   1   1  14    13793.72    14255.46    758.35 o 
   2   1  14      218.12      302.45     76.90 o 
   3   1  14     1739.66     1695.60    112.40 o 
   4   1  14       85.30      122.33     41.86 o 
   5   1  14    17751.13    17425.59    715.50 o 
   6   1  14    11378.72    11575.37    606.77 o 
   7   1  14     2176.41     1993.87    114.46 o 
   8   1  14      949.77      862.50    211.97 o 
  -8   2  14      337.54      268.08     78.00 o 
  -7   2  14      247.66      254.97     52.19 o 
  -6   2  14       29.59       26.65     29.11 o 
  -5   2  14     2677.43     2525.27    113.56 o 
  -4   2  14      878.31      863.78    182.63 o 
  -3   2  14       85.22       26.51     66.80 o 
  -2   2  14       11.45     -113.86    160.28 o 
  -1   2  14     4816.13     4640.04    272.53 o 
   0   2  14      698.51      765.83    249.59 o 
   1   2  14     1204.88     1004.80    103.17 o 
   2   2  14       54.83       68.11     83.77 o 
   3   2  14     1487.78     1423.86     75.30 o 
   4   2  14      967.47      994.72     80.15 o 
   5   2  14      119.49      104.12     46.83 o 
   6   2  14        4.03       51.70     46.58 o 
   7   2  14      101.80      139.38     64.53 o 
   8   2  14      142.15      177.31     76.38 o 
  -8   3  14      450.77      338.89    105.16 o 
  -7   3  14    13759.00    14100.78    512.95 o 
  -6   3  14    16806.33    17807.07    673.79 o 
  -5   3  14     7011.40     8009.17    390.10 o 
  -4   3  14    11011.00    13039.53    743.94 o 
  -3   3  14     7990.09     8856.22    537.99 o 
  -2   3  14     9104.25     9809.72    898.30 o 
  -1   3  14    15809.03    16338.66    868.48 o 
   0   3  14     7844.46     7704.30    427.28 o 
   1   3  14    31992.24    33621.23   1751.17 o 
   2   3  14     7078.04     6564.71    466.35 o 
   3   3  14      105.44      112.28     40.76 o 
   4   3  14     1864.65     1738.88    156.22 o 
   5   3  14     5986.81     6145.89    392.83 o 
   6   3  14    13859.69    13617.51    581.63 o 
   7   3  14     6047.66     6108.32    236.83 o 
  -8   4  14     8169.29     7864.46    581.95 o 
  -7   4  14     6064.35     5688.45    173.75 o 
  -6   4  14     1698.44     1668.22     85.29 o 
  -5   4  14     4789.82     4992.08    243.23 o 
  -4   4  14    11310.41    12793.81    654.75 o 
  -3   4  14    22798.89    23950.61   1303.07 o 
  -2   4  14    24087.01    26224.94   1001.10 o 
  -1   4  14    19905.30    18906.79   1443.27 o 
   0   4  14     4200.56     4098.51    234.64 o 
   1   4  14     3810.55     3785.45    241.44 o 
   2   4  14    24945.33    24527.69   1283.69 o 
   3   4  14    22705.70    23417.54    773.88 o 
   4   4  14    34247.09    33001.40   1272.36 o 
   5   4  14    10858.34    10630.67    481.14 o 
   6   4  14      720.39      687.17    134.60 o 
   7   4  14     3564.34     3407.81    167.33 o 
  -8   5  14      887.25      965.99    188.91 o 
  -7   5  14     5894.99     5475.28    400.97 o 
  -6   5  14     1508.21     1413.00     99.72 o 
  -5   5  14     5082.17     5473.55    316.88 o 
  -4   5  14     2333.18     2493.20    118.90 o 
  -3   5  14      414.65      597.99    121.10 o 
  -2   5  14     4328.61     4578.26    384.69 o 
  -1   5  14     9258.33     9681.79    583.08 o 
   0   5  14     4721.73     4364.20    538.76 o 
   1   5  14     6207.97     5931.32    434.69 o 
   2   5  14    10379.76     9697.45    767.18 o 
   3   5  14       34.42       61.28     57.15 o 
   4   5  14     3926.99     3608.45    178.02 o 
   5   5  14      560.67      522.88    106.79 o 
   6   5  14      284.52      312.36     66.34 o 
   7   5  14     3967.74     3782.24    417.93 o 
  -8   6  14     2298.76     2075.93    282.70 o 
  -7   6  14      392.06      315.74     82.23 o 
  -6   6  14      310.02      352.42    106.45 o 
  -5   6  14      605.11      529.14    118.35 o 
  -4   6  14      267.63      246.45     64.35 o 
  -3   6  14     3109.54     3076.41    179.89 o 
  -2   6  14     2969.51     2841.48    134.21 o 
  -1   6  14      405.81      425.68    152.51 o 
   0   6  14     3778.63     3394.36    182.75 o 
   1   6  14     4896.14     4413.53    225.19 o 
   2   6  14    13179.43    13262.42    626.48 o 
   3   6  14     8552.25     8155.87    508.87 o 
   4   6  14     7254.53     7339.65    416.85 o 
   5   6  14     2962.87     3017.37    240.45 o 
   6   6  14      174.61      222.78    106.90 o 
   7   6  14     2182.76     1962.44    126.01 o 
  -8   7  14     2652.83     2509.76    167.75 o 
  -7   7  14     4451.90     4462.09    397.61 o 
  -6   7  14     8946.54     8980.19    620.25 o 
  -5   7  14    22096.05    25221.06    560.88 o 
  -4   7  14     8189.11     9387.23    463.64 o 
  -3   7  14      550.81      626.92    114.40 o 
  -2   7  14       82.32      133.67     59.50 o 
  -1   7  14    10604.35     9675.62    474.34 o 
   0   7  14    18505.92    17745.92    782.98 o 
   1   7  14    10451.89    10275.69    629.43 o 
   2   7  14     4716.73     4742.26    425.99 o 
   3   7  14      209.13      208.26     85.50 o 
   4   7  14     7844.58     7712.80    406.83 o 
   5   7  14    13257.65    12294.28    543.05 o 
   6   7  14    17276.71    17230.46   1044.39 o 
   7   7  14     8532.61     8023.98    783.19 o 
  -7   8  14     9048.91     9678.29    349.80 o 
  -6   8  14      110.70      139.91     91.84 o 
  -5   8  14     1468.38     1462.50     95.84 o 
  -4   8  14     7616.81     8037.85    326.68 o 
  -3   8  14    20921.47    23145.99    776.46 o 
  -2   8  14    10598.18    10856.47    459.35 o 
  -1   8  14     4707.89     4906.55    325.84 o 
   0   8  14      313.03      399.64    128.76 o 
   1   8  14     1347.31     1454.59    154.16 o 
   2   8  14    19013.43    18630.82    857.06 o 
   3   8  14    23806.74    23494.76   1842.91 o 
   4   8  14     6031.91     6200.00    437.45 o 
   5   8  14     4040.05     4057.74    224.45 o 
   6   8  14      448.53      356.62    135.71 o 
   7   8  14     3483.35     3161.70    191.44 o 
  -7   9  14      216.16      157.58     90.89 o 
  -6   9  14     1940.39     1821.62    139.36 o 
  -5   9  14     2292.74     1997.45    106.27 o 
  -4   9  14      590.77      460.32    118.96 o 
  -3   9  14     1257.13     1167.24    138.04 o 
  -2   9  14     1052.48      922.69    209.15 o 
  -1   9  14     1734.01     1587.19    101.61 o 
   0   9  14     2630.72     2356.85    170.53 o 
   1   9  14      569.31      590.59    184.57 o 
   2   9  14       19.31       27.35     86.04 o 
   3   9  14       33.89       22.69     63.73 o 
   4   9  14      152.63      109.48     69.95 o 
   5   9  14      701.09      705.42    202.31 o 
   6   9  14      645.65      585.81    193.32 o 
  -7  10  14     2943.54     2982.29    225.12 o 
  -6  10  14        8.82       -3.14     75.34 o 
  -5  10  14      447.90      372.72    124.52 o 
  -4  10  14     4944.96     5201.03    357.07 o 
  -3  10  14    12781.95    14121.25    309.28 o 
  -2  10  14     5132.75     5271.89    338.01 o 
  -1  10  14      501.65      495.42    124.41 o 
   0  10  14      182.25      230.95     81.26 o 
   1  10  14     5961.81     6184.04    894.35 o 
   2  10  14    15564.14    13695.44   1528.44 o 
   3  10  14     7063.52     7197.72    498.16 o 
   4  10  14     8838.49     8581.12    576.10 o 
   5  10  14     3357.05     2869.35    185.67 o 
   6  10  14      234.10      159.55     89.29 o 
  -6  11  14    13731.57    14394.92    994.54 o 
  -5  11  14    11325.04    11438.01    948.58 o 
  -4  11  14    11091.64    11848.18    699.29 o 
  -3  11  14     1003.15     1032.99    100.52 o 
  -2  11  14     2993.74     3120.41    273.31 o 
  -1  11  14     6586.74     6751.16    577.47 o 
   0  11  14    12412.98    12710.70    836.05 o 
   1  11  14    14016.40    13271.41   1425.15 o 
   2  11  14    11539.11    10409.43   1803.10 o 
   3  11  14      185.71      268.26     86.70 o 
   4  11  14     4729.69     4594.77    415.75 o 
   5  11  14     8637.86     8541.25    781.44 o 
  -6  12  14     2017.87     1864.26    191.68 o 
  -5  12  14       59.92      109.43     88.89 o 
  -4  12  14     8368.98     8019.83    783.28 o 
  -3  12  14     6564.77     6775.54    426.92 o 
  -2  12  14     3038.17     2918.74    250.61 o 
  -1  12  14     2378.47     2139.86    265.68 o 
   0  12  14     1184.47     1122.83    155.13 o 
   1  12  14     6154.12     5710.94    648.03 o 
   2  12  14     3742.69     3914.36    429.53 o 
   3  12  14    13573.19    12948.04   1341.67 o 
   4  12  14     6266.31     6727.83    608.16 o 
   5  12  14     1246.08     1075.43    226.39 o 
  -5  13  14     1826.04     1521.43    619.21 o 
  -4  13  14      132.60       40.18    110.94 o 
  -3  13  14      777.61      665.62     88.73 o 
  -2  13  14      218.97      224.84     87.30 o 
  -1  13  14        5.25       21.30     51.58 o 
   0  13  14      750.47      735.91    223.91 o 
   1  13  14       17.76      -38.56     68.48 o 
   2  13  14       53.71       79.31     72.51 o 
   3  13  14       72.73       94.16     89.67 o 
   4  13  14      360.72      249.58    124.21 o 
  -4  14  14     6682.24     6636.98    644.88 o 
  -3  14  14    12240.32    13463.42   1102.04 o 
  -2  14  14     6727.20     6891.31    660.06 o 
  -1  14  14     1087.02     1317.72    149.35 o 
   0  14  14       45.57       87.64     51.28 o 
   1  14  14      559.31      589.66    158.27 o 
   2  14  14     9542.19     9595.97    851.06 o 
   3  14  14    19307.19    18607.85   2996.45 o 
   4  14  14     7825.77     6955.22    832.59 o 
  -3  15  14      186.14      236.95    101.55 o 
  -2  15  14     1885.48     1545.47    278.99 o 
  -1  15  14     5392.35     6274.46    785.31 o 
   0  15  14    18649.75    28077.15   3014.46 o 
   1  15  14    17220.53    26555.80   4374.83 o 
   2  15  14     2619.39     2417.00    281.64 o 
   3  15  14       23.52       49.84     72.60 o 
  -2  16  14     3573.57     3777.04    546.65 o 
  -1  16  14      658.53      646.90    193.73 o 
   0  16  14      624.64      590.65    151.47 o 
   1  16  14      194.12      193.50     67.81 o 
  -8   1  15     2814.70     2618.98     99.48 o 
  -7   1  15     5939.18     5897.80    338.09 o 
  -6   1  15     8669.88     8963.55    423.02 o 
  -5   1  15     9874.24    11506.89    876.27 o 
  -4   1  15     2387.15     2985.26    137.99 o 
  -3   1  15      443.09      423.97    124.71 o 
  -2   1  15     2699.04     3071.69    225.52 o 
  -1   1  15    10967.31    11535.25    688.97 o 
   0   1  15    30352.16    28812.20   1446.52 o 
   1   1  15    10597.64    10926.40    681.03 o 
   2   1  15      135.97      187.26    111.64 o 
   3   1  15        6.07       21.66     47.09 o 
   4   1  15     5401.67     5139.00    283.53 o 
   5   1  15    11039.18    11030.85    366.04 o 
   6   1  15    13022.44    12862.14    658.58 o 
   7   1  15     6693.15     6579.76    456.36 o 
  -8   2  15     7459.65     7268.69    616.19 o 
  -7   2  15     8474.10     8479.07    495.12 o 
  -6   2  15      750.03      898.14    101.52 o 
  -5   2  15     1427.69     1604.69    115.30 o 
  -4   2  15    10753.41    13712.82    878.21 o 
  -3   2  15    24778.38    28557.06   1564.28 o 
  -2   2  15    25046.42    26612.50   1393.54 o 
  -1   2  15     5472.17     5721.78    411.07 o 
   0   2  15      118.33      220.47    135.60 o 
   1   2  15     4926.93     4949.48    365.67 o 
   2   2  15    14853.68    13831.75    820.31 o 
   3   2  15    15500.72    15310.86    531.71 o 
   4   2  15    10764.84    10698.34    548.85 o 
   5   2  15     6326.91     5801.60    386.04 o 
   6   2  15     1836.68     1747.51    119.89 o 
   7   2  15     7136.45     6074.15    490.07 o 
  -8   3  15      736.32      523.18    152.85 o 
  -7   3  15     2707.26     2532.10    122.60 o 
  -6   3  15     6339.43     6165.70    289.41 o 
  -5   3  15     5989.06     6106.89    363.75 o 
  -4   3  15     2935.26     3197.87    241.57 o 
  -3   3  15       35.78       17.07     69.55 o 
  -2   3  15     3340.03     3616.73    313.01 o 
  -1   3  15     7351.71     7660.27    517.67 o 
   0   3  15     5459.92     5289.37    370.64 o 
   1   3  15     7092.60     6964.74    487.70 o 
   2   3  15      789.93     1008.03    150.82 o 
   3   3  15     1942.33     1804.56    117.47 o 
   4   3  15     1361.75     1434.50     98.59 o 
   5   3  15    11054.70    10756.22    410.21 o 
   6   3  15    12380.15    12463.44    649.09 o 
   7   3  15     3516.04     3456.58    379.96 o 
  -8   4  15      302.34      318.01    100.30 o 
  -7   4  15     1025.42      854.29    159.38 o 
  -6   4  15       57.28       35.63     40.00 o 
  -5   4  15     1733.05     1801.66    124.91 o 
  -4   4  15       31.09      -60.02     86.41 o 
  -3   4  15     3065.45     3191.96    204.30 o 
  -2   4  15     1406.09     1252.89    410.60 o 
  -1   4  15      830.67      823.76    298.37 o 
   0   4  15      324.56      295.62    105.21 o 
   1   4  15      872.24     1060.55    385.39 o 
   2   4  15     3748.88     3244.15    198.60 o 
   3   4  15     3371.34     3033.05    185.56 o 
   4   4  15     1701.07     1720.87    180.97 o 
   5   4  15     1511.36     1390.47    125.46 o 
   6   4  15      205.25      104.23     55.68 o 
   7   4  15     2287.89     1838.31    135.46 o 
  -8   5  15     1955.71     1907.79    171.34 o 
  -7   5  15     6492.96     6569.07    441.82 o 
  -6   5  15    19250.17    20178.76    806.39 o 
  -5   5  15    12256.04    14232.11    577.38 o 
  -4   5  15     7115.79     8370.78    407.95 o 
  -3   5  15        4.51       -0.47     50.49 o 
  -2   5  15     7033.83     7398.90    379.12 o 
  -1   5  15    24179.46    24429.47   2163.45 o 
   0   5  15    21723.43    20908.85    818.81 o 
   1   5  15     9860.39     9455.86    570.48 o 
   2   5  15     3911.85     3624.56    304.14 o 
   3   5  15        1.99       -3.81     50.08 o 
   4   5  15     5066.76     4771.90    316.34 o 
   5   5  15     6181.68     5849.40    320.28 o 
   6   5  15    11720.84    11032.30    380.62 o 
   7   5  15     5077.59     4277.07    423.16 o 
  -7   6  15     2411.71     2297.25    153.22 o 
  -6   6  15      545.80      510.83    125.26 o 
  -5   6  15      989.09     1133.05     88.39 o 
  -4   6  15    20537.07    23519.87   1086.19 o 
  -3   6  15     9910.58    11109.58    754.18 o 
  -2   6  15     6053.92     6413.02    380.85 o 
  -1   6  15     9821.46    10370.00    664.06 o 
   0   6  15      575.83      583.54    176.72 o 
   1   6  15     4230.10     3798.82    327.70 o 
   2   6  15    15718.37    15136.73   1133.34 o 
   3   6  15    19797.46    20215.85    936.98 o 
   4   6  15    11053.27    10651.70    577.49 o 
   5   6  15     1415.69     1445.80     80.78 o 
   6   6  15      321.64      269.35     66.47 o 
   7   6  15     4035.95     3686.30    417.06 o 
  -7   7  15      996.16      769.04    175.22 o 
  -6   7  15     2848.20     2839.23    220.73 o 
  -5   7  15     3043.00     2890.82    227.51 o 
  -4   7  15      222.53      196.72     58.45 o 
  -3   7  15      977.88     1018.27    198.04 o 
  -2   7  15       19.47       47.52     40.16 o 
  -1   7  15     1183.43     1035.32     86.67 o 
   0   7  15     1113.37     1095.00    383.00 o 
   1   7  15     4183.37     3701.72    277.16 o 
   2   7  15      455.26      224.82    272.46 o 
   3   7  15     1268.96     1270.22    160.69 o 
   4   7  15     1713.28     1602.32    172.40 o 
   5   7  15     2320.84     2263.26    169.77 o 
   6   7  15      850.53      792.79    262.02 o 
  -7   8  15     1259.13     1158.43    228.52 o 
  -6   8  15      185.31      145.48     72.73 o 
  -5   8  15      611.12      585.32    112.97 o 
  -4   8  15     8201.04     8981.86    464.73 o 
  -3   8  15     5744.24     6028.02    432.44 o 
  -2   8  15     4408.88     4429.73    223.39 o 
  -1   8  15     1160.12     1075.49     78.18 o 
   0   8  15     2596.63     2416.84    171.50 o 
   1   8  15    14496.95    13018.39    929.80 o 
   2   8  15     5305.55     5302.06    485.90 o 
   3   8  15     6412.44     6313.03    446.30 o 
   4   8  15     5476.09     5097.87    421.06 o 
   5   8  15     2466.14     1962.70    238.92 o 
   6   8  15       87.32      103.91     82.64 o 
  -7   9  15     3612.37     4080.79    405.24 o 
  -6   9  15    13331.74    14632.52    951.83 o 
  -5   9  15    10052.41    10950.60    703.63 o 
  -4   9  15     2308.07     2399.51    195.00 o 
  -3   9  15       31.50      102.16     50.39 o 
  -2   9  15     5253.37     5510.30    367.53 o 
  -1   9  15    18570.26    19401.35    947.28 o 
   0   9  15    21396.32    20536.62   1187.90 o 
   1   9  15    28604.98    29160.64   1637.45 o 
   2   9  15     7413.13     7064.42    605.43 o 
   3   9  15       21.03       92.90     98.60 o 
   4   9  15     1508.33     1597.25    178.91 o 
   5   9  15    14243.17    13874.48   1325.58 o 
   6   9  15    14875.57    14467.42   1060.58 o 
  -6  10  15      415.33      256.06    143.67 o 
  -5  10  15     2730.60     2968.44    170.41 o 
  -4  10  15    10066.12    11086.43    633.59 o 
  -3  10  15    12071.38    13008.03    704.92 o 
  -2  10  15    10162.86    11019.87    682.40 o 
  -1  10  15     2189.21     2258.60    209.48 o 
   0  10  15      141.99      146.51     90.28 o 
   1  10  15     3629.64     3593.94    355.36 o 
   2  10  15    14393.80    13445.22    892.37 o 
   3  10  15    17803.63    15745.21   1571.42 o 
   4  10  15    10564.79    10085.88    941.03 o 
   5  10  15     3048.50     2783.39    270.16 o 
  -6  11  15      214.51      192.31     71.91 o 
  -5  11  15      147.27      212.22     83.58 o 
  -4  11  15      168.23       86.75     49.60 o 
  -3  11  15       18.74        4.19     52.94 o 
  -2  11  15        0.14       32.69     51.32 o 
  -1  11  15        3.68      -45.96     73.14 o 
   0  11  15     1605.55     1519.12    143.69 o 
   1  11  15      725.95      676.55    231.74 o 
   2  11  15        5.69       52.23     55.26 o 
   3  11  15     1347.87     1171.85    161.30 o 
   4  11  15     1753.09     1685.99    175.35 o 
   5  11  15      253.35      206.60     99.91 o 
  -5  12  15      378.77      367.78    134.69 o 
  -4  12  15     6577.37     6218.81    426.70 o 
  -3  12  15     6012.34     6388.47    500.58 o 
  -2  12  15    10621.53    11193.04    743.15 o 
  -1  12  15     2112.84     1949.53    278.69 o 
   0  12  15     1095.85     1042.76    307.44 o 
   1  12  15     1392.07     1126.79    256.18 o 
   2  12  15     7897.02     5918.54   1282.06 o 
   3  12  15    11421.08    10942.04    598.13 o 
   4  12  15     4720.58     4473.98    598.11 o 
  -4  13  15     4408.98     4914.53    727.22 o 
  -3  13  15      736.54      664.10    210.34 o 
  -2  13  15     2615.35     2879.14    350.88 o 
  -1  13  15     5425.82     5468.92    703.64 o 
   0  13  15    18949.42    20040.02   1756.19 o 
   1  13  15    13547.79    13614.63   1444.78 o 
   2  13  15     4297.79     3999.15    616.66 o 
   3  13  15        7.27       97.79     86.99 o 
   4  13  15     3179.74     2808.24    380.98 o 
  -4  14  15     2202.40     2130.95    172.72 o 
  -3  14  15     7551.88     7645.66   1139.67 o 
  -2  14  15     3735.35     3747.45    499.04 o 
  -1  14  15      733.53      598.57    186.36 o 
   0  14  15        0.87       47.49     56.92 o 
   1  14  15     2839.08     2736.39    244.90 o 
   2  14  15     6992.49     6864.56    695.64 o 
   3  14  15     5927.64     5623.94    760.56 o 
  -2  15  15      575.60      473.29    154.04 o 
  -1  15  15     1484.57     1712.17    224.25 o 
   0  15  15      527.22      450.28    120.80 o 
   1  15  15       64.68       55.70     61.01 o 
  -8   0  16    10494.01    10476.98    787.97 o 
  -7   0  16     4014.24     4014.06    374.61 o 
  -6   0  16     1124.97     1253.44    258.93 o 
  -5   0  16     5468.85     5373.39    505.78 o 
  -4   0  16    20878.94    27338.58   4893.61 o 
  -3   0  16    17502.31    19326.03   1179.99 o 
  -2   0  16    23367.25    26731.88   1767.66 o 
  -1   0  16     6878.92     7156.29    831.66 o 
   0   0  16     6032.78     6381.55    853.27 o 
   1   0  16     8858.98     9266.93    804.01 o 
   2   0  16     4283.90     4327.37    596.15 o 
   3   0  16    16580.10    16447.62   1055.56 o 
   4   0  16    16885.51    15763.30    966.04 o 
   5   0  16       69.23       53.69     76.27 o 
   6   0  16      386.56      341.03    130.30 o 
   7   0  16     2678.23     2404.39    169.54 o 
  -8   1  16     2428.17     2288.55    152.15 o 
  -7   1  16     2170.32     2199.55    134.71 o 
  -6   1  16     3883.41     3996.11    230.77 o 
  -5   1  16    10011.36    11105.13    841.31 o 
  -4   1  16      851.51      982.52    194.40 o 
  -3   1  16     1509.80     1639.38    163.44 o 
  -2   1  16     4792.01     4985.82    416.32 o 
  -1   1  16    11357.01    12326.43    731.62 o 
   0   1  16    20590.08    21652.77   1039.60 o 
   1   1  16    11980.65    12081.43    727.04 o 
   2   1  16     2947.12     2803.29    151.26 o 
   3   1  16      123.50      113.83     82.59 o 
   4   1  16     3634.67     3440.25    240.29 o 
   5   1  16    12845.98    12079.85    652.10 o 
   6   1  16    18248.60    17267.62    899.22 o 
   7   1  16     5696.98     5185.15    499.83 o 
  -7   2  16       65.10       39.41     42.49 o 
  -6   2  16      190.69      239.78     62.63 o 
  -5   2  16       44.92       41.06     44.87 o 
  -4   2  16     1061.85     1129.15    255.25 o 
  -3   2  16     1449.33     1450.33    232.04 o 
  -2   2  16     1426.88     1447.23    562.64 o 
  -1   2  16      299.79      235.67    135.71 o 
   0   2  16     2333.83     2345.25    202.86 o 
   1   2  16      229.29      335.19     99.87 o 
   2   2  16     1080.29      895.88    135.50 o 
   3   2  16       23.18       22.67     69.06 o 
   4   2  16        7.85       25.99     55.12 o 
   5   2  16      455.26      318.27     89.94 o 
   6   2  16      119.34      119.28     59.80 o 
   7   2  16     1732.29     1430.94    284.50 o 
  -7   3  16     5989.32     6053.32    426.02 o 
  -6   3  16    14965.92    15764.85    649.44 o 
  -5   3  16     9101.11    10511.70    707.92 o 
  -4   3  16       86.71       72.14     48.37 o 
  -3   3  16     1069.82     1304.07     85.14 o 
  -2   3  16     7105.49     8020.83    737.73 o 
  -1   3  16    23883.06    24746.07   1169.66 o 
   0   3  16    18355.07    19566.68    915.05 o 
   1   3  16     7153.88     6606.38    533.84 o 
   2   3  16     5962.24     5739.34    449.95 o 
   3   3  16     1246.21     1254.12    148.51 o 
   4   3  16    10627.94     9991.76    594.80 o 
   5   3  16    11298.71    11504.44    605.04 o 
   6   3  16    13704.08    12910.53    670.14 o 
   7   3  16     6538.82     5857.07    520.51 o 
  -7   4  16     1024.04      945.51    107.73 o 
  -6   4  16      240.20      218.56     61.46 o 
  -5   4  16     1779.85     2187.57    112.61 o 
  -4   4  16    13338.07    16631.66   1315.06 o 
  -3   4  16     8875.63    10466.43    654.83 o 
  -2   4  16     9371.15    10861.20    961.79 o 
  -1   4  16     4063.50     4149.96    413.29 o 
   0   4  16       69.96      105.52     67.81 o 
   1   4  16     4450.12     4467.29    339.51 o 
   2   4  16    21950.46    21428.28    903.19 o 
   3   4  16    13439.21    12750.28   1107.20 o 
   4   4  16    12661.04    11344.44    583.15 o 
   5   4  16     4447.51     4037.13    304.15 o 
   6   4  16     1739.11     1644.78    108.42 o 
  -7   5  16     2872.81     2617.20    208.33 o 
  -6   5  16     3288.98     3255.82    312.47 o 
  -5   5  16      671.48      622.87    143.41 o 
  -4   5  16     1260.58     1416.78    101.77 o 
  -3   5  16      506.12      576.85    129.69 o 
  -2   5  16     1306.65     1475.44    106.57 o 
  -1   5  16     5291.74     4808.50    447.55 o 
   0   5  16     6538.77     5990.08    490.80 o 
   1   5  16     2210.34     2357.12    199.97 o 
   2   5  16      887.59     1078.19    156.61 o 
   3   5  16      540.89      470.24    181.39 o 
   4   5  16     8898.31     7938.86    256.67 o 
   5   5  16     5645.43     5585.55    258.10 o 
   6   5  16     1176.86      975.55    105.94 o 
  -7   6  16     1638.29     1572.84    274.10 o 
  -6   6  16        8.78       60.45     36.84 o 
  -5   6  16     1468.99     1651.63    121.04 o 
  -4   6  16      607.11      731.02    165.27 o 
  -3   6  16     1671.52     1774.07    170.08 o 
  -2   6  16     5843.44     5966.35    381.67 o 
  -1   6  16      857.06      845.21    285.36 o 
   0   6  16      385.53      522.97    181.44 o 
   1   6  16       36.53       84.95     77.92 o 
   2   6  16     1246.30     1183.74    131.74 o 
   3   6  16     3337.90     3129.75    316.57 o 
   4   6  16     4492.31     4096.87    335.62 o 
   5   6  16       84.45      141.22     74.18 o 
   6   6  16       11.13       42.49     72.18 o 
  -7   7  16    10097.70    10048.87    688.60 o 
  -6   7  16     9890.88    10617.95    734.32 o 
  -5   7  16    10364.36    10788.10    497.32 o 
  -4   7  16     3509.44     4154.99    266.04 o 
  -3   7  16      553.71      551.99    106.10 o 
  -2   7  16     6997.08     7634.84    454.96 o 
  -1   7  16    12569.89    11970.56    780.84 o 
   0   7  16    30713.94    32432.37    619.03 o 
   1   7  16    13148.95    12386.73    776.58 o 
   2   7  16     1432.49      971.45    156.33 o 
   3   7  16       59.35       11.60     60.78 o 
   4   7  16     4172.33     3777.67    356.48 o 
   5   7  16    19310.24    17916.43   1861.37 o 
   6   7  16    12671.48    11237.57    850.45 o 
  -6   8  16       74.45       35.33     69.18 o 
  -5   8  16     8748.07    10271.32    434.86 o 
  -4   8  16     5321.63     5749.43    323.93 o 
  -3   8  16    15768.73    17178.23    773.27 o 
  -2   8  16    16492.30    17827.12    902.99 o 
  -1   8  16     1591.30     1466.16    128.55 o 
   0   8  16      870.21      838.78    137.18 o 
   1   8  16     1718.78     1664.03    143.61 o 
   2   8  16    12541.61    12457.67    838.96 o 
   3   8  16    18446.60    17036.46   1050.30 o 
   4   8  16     5156.15     5399.67    351.74 o 
   5   8  16      466.31      525.78    141.02 o 
  -6   9  16     1389.64     1269.01    356.15 o 
  -5   9  16     1553.03     1540.15    212.66 o 
  -4   9  16      417.84      292.80     73.51 o 
  -3   9  16        8.36       26.17     57.65 o 
  -2   9  16      134.70      100.71     60.03 o 
  -1   9  16      222.06      146.77     68.82 o 
   0   9  16     1871.64     1708.58    127.11 o 
   1   9  16     1661.97     1404.49    113.89 o 
   2   9  16      186.77      231.26    136.57 o 
   3   9  16      102.12       69.48     65.40 o 
   4   9  16       61.63       35.88     54.02 o 
   5   9  16       91.81        8.51    110.36 o 
  -6  10  16      503.98      624.86    192.50 o 
  -5  10  16     1908.60     1864.61    160.75 o 
  -4  10  16     6564.11     6987.13    519.04 o 
  -3  10  16     5441.83     5501.34    459.27 o 
  -2  10  16     5825.61     5892.35    390.14 o 
  -1  10  16     3689.35     3794.82    305.98 o 
   0  10  16       57.53       78.52     77.93 o 
   1  10  16     1391.85     1298.52    213.31 o 
   2  10  16     4367.05     4325.38    499.34 o 
   3  10  16     3761.14     3024.17    283.38 o 
   4  10  16      634.67      552.41    156.71 o 
   5  10  16     1246.53     1123.52    212.23 o 
  -5  11  16     8728.84     9705.90    981.07 o 
  -4  11  16     2464.28     2001.24    515.81 o 
  -3  11  16       12.33       72.08     60.59 o 
  -2  11  16     4701.13     5012.23    465.02 o 
  -1  11  16    17447.81    17938.17   1620.95 o 
   0  11  16    14356.11    14639.57   1416.31 o 
   1  11  16     8104.17     7744.15    764.40 o 
   2  11  16     3791.65     2848.19    594.53 o 
   3  11  16       14.92       27.98    102.43 o 
   4  11  16     7107.29     6404.58    868.73 o 
  -4  12  16     7667.29     7980.73    784.64 o 
  -3  12  16    13999.54    14075.63   1097.68 o 
  -2  12  16     4064.57     3763.76    481.08 o 
  -1  12  16      910.35      905.87    267.22 o 
   0  12  16       60.22       65.51     63.21 o 
   1  12  16    11399.40    10914.89   1292.23 o 
   2  12  16     7613.15     6317.23    867.10 o 
   3  12  16     4804.94     4368.60    642.86 o 
   4  12  16     7772.67     6092.75    934.43 o 
  -4  13  16       53.45      -93.54    146.72 o 
  -3  13  16     1868.82     1787.01    150.44 o 
  -2  13  16      140.26      100.46     55.02 o 
  -1  13  16      631.42      541.11    198.30 o 
   0  13  16     1164.84      941.08    117.95 o 
   1  13  16        1.63      -26.44     63.24 o 
   2  13  16      375.02      344.94    157.36 o 
   3  13  16      300.06      119.21    102.48 o 
  -2  14  16     6485.66     6528.00    724.25 o 
  -1  14  16     2455.50     2280.57    452.80 o 
   0  14  16      174.02      157.89     55.92 o 
   1  14  16     3166.91     2882.58    280.70 o 
   2  14  16     4500.13     4255.91    490.87 o 
  -7   1  17     5295.79     5546.58    393.62 o 
  -6   1  17     7859.54     8533.39    480.01 o 
  -5   1  17     6102.19     7056.52    644.67 o 
  -4   1  17     2578.80     3218.73    257.88 o 
  -3   1  17     1097.66     1277.80    154.84 o 
  -2   1  17     4875.80     5282.86    445.66 o 
  -1   1  17     9318.99    10324.41    742.18 o 
   0   1  17    14560.61    14796.49    389.86 o 
   1   1  17    12726.58    12336.25    886.27 o 
   2   1  17     1668.94     1697.41    185.03 o 
   3   1  17      431.67      464.79    203.55 o 
   4   1  17     7803.81     7214.28    398.82 o 
   5   1  17    13292.30    14040.38    701.14 o 
   6   1  17     8464.22     8068.55    555.50 o 
  -7   2  17     1091.32     1088.05     88.39 o 
  -6   2  17        6.44       -3.36     50.28 o 
  -5   2  17     9357.05    10760.45    776.49 o 
  -3   2  17    17338.23    21638.24   2007.33 o 
  -2   2  17    17695.26    19364.17    932.46 o 
  -1   2  17     4096.82     4295.34    255.47 o 
   0   2  17     1602.70     1383.64    243.24 o 
   1   2  17     8050.15     8643.03    633.64 o 
   2   2  17    14393.29    14791.15   1324.01 o 
   3   2  17    15883.90    15487.56   1010.49 o 
   4   2  17     3596.04     3394.29    255.57 o 
   5   2  17      233.28      257.47     65.01 o 
   6   2  17      470.41      378.26     93.51 o 
  -7   3  17     2108.26     2156.09    143.25 o 
  -6   3  17     4792.16     5255.79    364.39 o 
  -5   3  17     3862.46     3872.27    356.64 o 
  -4   3  17     3717.18     3977.92    359.09 o 
  -3   3  17       12.96       -0.15     75.85 o 
  -2   3  17     1673.23     1764.61    126.63 o 
  -1   3  17    11500.75    11493.68   1118.65 o 
   0   3  17     4958.31     4680.13    421.12 o 
   1   3  17     1796.07     1710.16    141.84 o 
   2   3  17     4481.54     4280.28    398.81 o 
   3   3  17       13.73       14.89    104.68 o 
   4   3  17     5037.40     5033.51    331.36 o 
   5   3  17     3958.29     3669.51    245.58 o 
   6   3  17     6951.95     6244.47    545.06 o 
  -7   4  17       40.38       41.16     55.30 o 
  -6   4  17      274.00      221.64     52.65 o 
  -5   4  17      804.44     1007.67    119.37 o 
  -4   4  17      525.65      525.87    147.38 o 
  -3   4  17      256.64      247.39     91.88 o 
  -2   4  17     1456.90     1635.37    412.75 o 
  -1   4  17        7.16       37.58     67.14 o 
   0   4  17      264.55      431.72    113.13 o 
   1   4  17       26.48       50.41     82.65 o 
   2   4  17     2440.15     2025.67    417.92 o 
   3   4  17     5874.29     6054.74    507.99 o 
   4   4  17      375.51      388.41    133.87 o 
   5   4  17       89.33       77.52     54.95 o 
   6   4  17       25.22      -22.55     63.89 o 
  -7   5  17     5236.99     5535.01    564.35 o 
  -6   5  17    10927.76    11602.91    674.03 o 
  -5   5  17     8882.77    10398.85    738.90 o 
  -4   5  17     2108.11     2576.03    215.87 o 
  -3   5  17      532.25      550.73    124.67 o 
  -2   5  17     6916.71     7476.30    952.91 o 
  -1   5  17    17553.02    17747.14   1085.31 o 
   0   5  17    20106.88    19860.17   1140.29 o 
   1   5  17     7036.26     6651.02    596.09 o 
   2   5  17      951.06     1082.23    130.08 o 
   3   5  17     3250.99     2882.43    367.24 o 
   4   5  17    11043.20    10551.95    552.67 o 
   5   5  17     9805.65     9526.11    784.85 o 
   6   5  17    12707.25     9412.27   1280.33 o 
  -6   6  17     1119.95     1123.24    197.73 o 
  -5   6  17     5875.21     6646.79    468.76 o 
  -4   6  17    10916.45    13395.79   1005.95 o 
  -3   6  17    17285.69    24968.07   3356.50 o 
  -2   6  17     6275.14     6458.86    401.79 o 
  -1   6  17     1057.54     1147.62    163.51 o 
   0   6  17      534.85      684.01    186.53 o 
   1   6  17    11175.15    11198.28    722.08 o 
   2   6  17    20638.49    19098.17   1732.17 o 
   3   6  17    14228.75    12924.88    826.96 o 
   4   6  17     6908.19     6748.58    592.54 o 
   5   6  17      248.33      303.62     86.50 o 
  -6   7  17     1132.08      725.85    150.70 o 
  -5   7  17     1302.65     1259.84    143.96 o 
  -4   7  17        8.34      -62.84     60.81 o 
  -3   7  17       75.59       57.62     71.28 o 
  -2   7  17      305.97      318.13    102.42 o 
  -1   7  17     1604.60     1587.43    130.09 o 
   0   7  17     2354.49     2300.65    157.90 o 
   1   7  17     2895.03     2489.09    146.81 o 
   2   7  17      672.18      506.85    192.36 o 
   3   7  17      516.30      474.16    149.80 o 
   4   7  17      394.40      408.11    132.53 o 
   5   7  17     1648.07     1612.53    143.08 o 
  -6   8  17      156.03      139.58     74.34 o 
  -5   8  17     1183.55     1093.75    253.94 o 
  -4   8  17     3703.03     3793.20    293.11 o 
  -3   8  17     7531.13     7787.80    521.63 o 
  -2   8  17     1491.15     1411.12     94.64 o 
  -1   8  17      200.04       40.41     95.28 o 
   0   8  17      995.98      885.33    134.32 o 
   1   8  17     5198.15     4344.46    409.44 o 
   2   8  17     3821.91     3222.99    330.88 o 
   3   8  17     2971.70     3062.01    248.92 o 
   4   8  17     1395.17     1387.41    163.98 o 
   5   8  17       83.19       72.62     67.92 o 
  -5   9  17     8149.66     8908.77   1032.55 o 
  -4   9  17      787.68      736.10    213.43 o 
  -3   9  17       74.98      115.78     54.59 o 
  -2   9  17     4089.78     4316.49    416.46 o 
  -1   9  17    19307.28    19724.83   1413.92 o 
   0   9  17    10498.38    10463.30    842.08 o 
   1   9  17     9362.27     8496.87    931.88 o 
   2   9  17     2962.32     2486.25    223.83 o 
   3   9  17      693.70      485.31    276.52 o 
   4   9  17     8335.61     7238.20   1143.39 o 
  -5  10  17     2886.42     2843.83    473.17 o 
  -4  10  17     5951.08     6716.21    534.32 o 
  -3  10  17     8438.43     8789.63    638.38 o 
  -2  10  17     9885.56    10245.52    818.65 o 
  -1  10  17      634.12      677.15    142.92 o 
   0  10  17      863.67      772.22    287.62 o 
   1  10  17     3028.88     2587.22    351.00 o 
   2  10  17     6400.72     6164.53    618.10 o 
   3  10  17     8935.80     8159.80    780.10 o 
   4  10  17     6510.18     5684.12    970.04 o 
  -4  11  17      549.75      581.20    210.32 o 
  -3  11  17      128.19      113.37     52.59 o 
  -2  11  17      946.22      703.41    225.75 o 
  -1  11  17      389.62      329.31    136.39 o 
   0  11  17      232.27      173.43    112.37 o 
   1  11  17       15.75      -97.40     93.93 o 
   2  11  17       26.53       51.02     59.71 o 
   3  11  17      394.13      240.54    104.91 o 
  -3  12  17     6673.89     6669.54    653.62 o 
  -2  12  17     2928.77     2318.58    529.86 o 
  -1  12  17     1382.01     1019.66    230.72 o 
   0  12  17      212.57      141.10     93.21 o 
   1  12  17     2956.72     2562.79    381.32 o 
   2  12  17     7474.97     6986.79    834.90 o 
   3  12  17     9175.24     7686.54    912.27 o 
  -2  13  17     7356.59     8294.95   1119.11 o 
  -1  13  17    11346.14    12199.85   1713.95 o 
   0  13  17    11389.95     9384.05   1773.76 o 
   1  13  17     6231.88     6238.24    744.32 o 
  -6   0  18      370.20      344.64    108.17 o 
  -5   0  18    13768.82    16326.62   2079.56 o 
  -4   0  18    23798.35    37872.55    683.18 o 
  -3   0  18    13098.13    14964.26   1363.92 o 
  -2   0  18    10678.03    11536.29   1160.94 o 
  -1   0  18       75.31      201.00    204.72 o 
   0   0  18     5524.48     5635.05    720.47 o 
   1   0  18    13171.46    12174.97   1090.76 o 
   2   0  18    18969.50    19521.80   1764.06 o 
   3   0  18    19116.19    19224.01   1839.58 o 
   4   0  18     2845.54     2997.27    709.20 o 
   5   0  18      486.52      456.64    169.11 o 
   6   0  18     3664.67     3872.23    541.65 o 
  -6   1  18     4469.99     5570.71    413.48 o 
  -5   1  18     3730.73     3991.41    494.60 o 
  -4   1  18     1848.95     2359.07    383.30 o 
  -3   1  18      189.75      395.83    135.62 o 
  -2   1  18     1815.99     2199.91    187.86 o 
  -1   1  18     7850.42     8718.54    582.84 o 
   0   1  18     2371.35     2461.82    186.08 o 
   1   1  18     1093.16     1149.88    422.26 o 
   2   1  18     1668.46     1267.07    210.65 o 
   3   1  18     1398.10     1476.60    206.80 o 
   4   1  18     5073.28     4585.91    487.02 o 
   5   1  18     5438.54     5333.13    564.35 o 
  -6   2  18     1312.06     1431.34     97.27 o 
  -5   2  18       39.28      -83.62     76.15 o 
  -4   2  18     1055.74      933.22    232.65 o 
  -3   2  18     1899.65     2056.51    135.42 o 
  -2   2  18       91.75      -55.43    106.24 o 
  -1   2  18      406.00      538.37    127.22 o 
   0   2  18     1438.08     1244.33    420.45 o 
   1   2  18      279.57      312.69     91.51 o 
   2   2  18     3259.25     2996.11    340.80 o 
   3   2  18      301.11      298.49    110.61 o 
   4   2  18       32.57       48.46     98.80 o 
   5   2  18       54.80       77.47     63.04 o 
  -6   3  18    10574.62    11215.79    658.87 o 
  -5   3  18    10060.60    11364.87   1116.83 o 
  -4   3  18       89.37      105.89     57.14 o 
  -3   3  18     1996.04     2161.66    231.08 o 
  -2   3  18      884.17     1066.53    182.72 o 
  -1   3  18    14017.83    15485.85   1848.01 o 
   0   3  18    14708.68    14895.16    889.32 o 
   1   3  18     2846.64     2670.66    179.82 o 
   2   3  18     1231.85     1117.41    254.70 o 
   3   3  18     1755.09     1703.48    234.93 o 
   4   3  18     5407.89     5862.75    570.16 o 
   5   3  18     9577.95     8843.06    611.69 o 
  -6   4  18      448.35      363.67     95.98 o 
  -5   4  18     4364.74     5104.18    371.16 o 
  -4   4  18    15855.30    19472.88   1824.11 o 
  -3   4  18    10692.68    13730.68   1407.69 o 
  -2   4  18     5802.35     6331.52    563.43 o 
  -1   4  18      453.85      651.21    192.22 o 
   0   4  18     1428.59     1562.14    216.20 o 
   1   4  18    12905.13    12506.44    848.28 o 
   2   4  18    26108.83    26789.00   1809.55 o 
   3   4  18    21545.10    21461.42   1206.03 o 
   4   4  18     4807.00     4788.42    540.95 o 
   5   4  18     1072.71      914.90     96.43 o 
  -6   5  18     4463.90     4642.15    412.67 o 
  -5   5  18      298.75      239.05     66.01 o 
  -4   5  18      246.50      205.89     51.87 o 
  -3   5  18      141.23      142.23     67.95 o 
  -2   5  18     1077.64     1157.41    367.01 o 
  -1   5  18     3498.86     3117.75    390.92 o 
   0   5  18     4999.95     4674.63    452.52 o 
   1   5  18      432.30      319.31    119.61 o 
   2   5  18       26.61       86.08     84.06 o 
   3   5  18       32.41       30.18    108.80 o 
   4   5  18     2790.64     2419.08    284.68 o 
   5   5  18     5356.38     5127.18    567.33 o 
  -6   6  18      126.94       77.86     86.20 o 
  -5   6  18     1718.16     1823.86    200.90 o 
  -4   6  18     3742.74     4217.89    358.92 o 
  -3   6  18      130.84      123.93     58.52 o 
  -2   6  18     2507.31     2489.23    254.83 o 
  -1   6  18      210.59       95.37     83.49 o 
   0   6  18     1022.65     1015.75    357.16 o 
   1   6  18     2623.28     2106.72    246.10 o 
   2   6  18     1450.68     1266.08    169.37 o 
   3   6  18     2723.20     2242.63    168.81 o 
   4   6  18     5139.69     4333.22    638.36 o 
   5   6  18      591.40      340.64    128.20 o 
  -5   7  18     2775.04     2825.48    172.38 o 
  -4   7  18     1743.60     1840.61    169.43 o 
  -3   7  18      554.65      472.06    130.19 o 
  -2   7  18    15692.03    16379.70   1122.10 o 
  -1   7  18     8471.35     9014.42    870.35 o 
   0   7  18    10734.65     9949.83    825.63 o 
   1   7  18     9285.16     9022.81    736.34 o 
   2   7  18      424.78      459.76    182.76 o 
   3   7  18     3131.45     2690.80    404.97 o 
   4   7  18     6014.76     5678.05    912.24 o 
  -5   8  18     8014.58     9415.02    920.74 o 
  -4   8  18     8625.34    10196.17    806.04 o 
  -3   8  18    10072.27    11616.89   1294.78 o 
  -2   8  18     8517.22     9305.79    796.90 o 
  -1   8  18     1990.59     1731.18    137.14 o 
   0   8  18     3005.61     3059.41    340.26 o 
   1   8  18    10353.02     9863.63    921.77 o 
   2   8  18     4794.51     3822.86    589.59 o 
   3   8  18    12392.61    10938.08   1647.99 o 
   4   8  18     7267.90     5907.96   1403.36 o 
  -4   9  18     1226.73     1048.10    324.04 o 
  -3   9  18       15.42       -3.61     64.52 o 
  -2   9  18      948.30      771.85    189.39 o 
  -1   9  18      425.00      335.51    132.10 o 
   0   9  18     1002.13      853.75    251.55 o 
   1   9  18     1086.81      914.68    344.73 o 
   2   9  18       50.70       37.74     70.50 o 
   3   9  18      270.04      215.25    124.78 o 
   4   9  18       41.11       19.72     98.17 o 
  -4  10  18     6600.84     5963.25    596.16 o 
  -3  10  18     6630.18     7112.33    628.24 o 
  -2  10  18     2409.17     2285.59    183.20 o 
  -1  10  18      648.75      603.61    160.41 o 
   0  10  18      989.98      730.73    298.32 o 
   1  10  18     2594.28     2151.30    193.97 o 
   2  10  18     5651.19     5519.48    746.96 o 
   3  10  18     8768.18     8147.38    987.60 o 
  -3  11  18      781.43      846.89    249.61 o 
  -2  11  18     6802.19     7112.86    894.77 o 
  -1  11  18    19322.98    23170.89   2533.10 o 
   0  11  18    18931.58    18347.09   1763.67 o 
   1  11  18     3194.67     2640.95    268.25 o 
   2  11  18       69.02       51.43     78.28 o 
  -2  12  18     3901.85     3495.58    601.80 o 
  -1  12  18       52.82       70.63     62.18 o 
   0  12  18       86.85       38.76     54.76 o 
   1  12  18     4597.56     3251.29    765.73 o 
  -6   1  19     7936.73     8906.88    648.62 o 
  -5   1  19     2635.81     3264.36    400.89 o 
  -4   1  19       11.39      -36.41     80.94 o 
  -3   1  19     1739.29     1954.02    176.52 o 
  -2   1  19     6575.40     6968.08    545.11 o 
  -1   1  19     8959.10     9881.56    812.76 o 
   0   1  19     4925.91     5002.70    481.88 o 
   1   1  19     9052.92     8396.42    707.49 o 
   2   1  19       68.61       23.17     94.11 o 
   3   1  19     4029.87     3860.89    418.66 o 
   4   1  19     5277.57     4820.09    771.01 o 
   5   1  19     8074.04     7638.61    647.66 o 
  -6   2  19      545.44      618.08    131.80 o 
  -5   2  19     7045.14     8876.17    860.36 o 
  -4   2  19    12806.08    17081.69   2081.96 o 
  -2   2  19     4158.45     4631.08    393.69 o 
  -1   2  19      189.48      203.16     83.33 o 
   0   2  19     4473.93     4514.78    448.96 o 
   1   2  19    12396.45    11826.88    856.88 o 
   2   2  19    22693.82    22966.11   1317.09 o 
   3   2  19    24940.77    23587.89   2004.34 o 
   4   2  19     5482.64     4708.57    725.50 o 
   5   2  19      207.56      146.90     90.18 o 
  -6   3  19     2043.51     2121.39    171.01 o 
  -5   3  19     1271.29     1543.66    197.40 o 
  -4   3  19      478.59      457.54    120.36 o 
  -3   3  19      574.21      642.43    205.76 o 
  -2   3  19     2793.58     3134.94    324.58 o 
  -1   3  19     6156.57     6292.79    516.90 o 
   0   3  19     6789.74     7055.77    552.79 o 
   1   3  19      246.17      267.21    144.35 o 
   2   3  19        7.97       21.21     54.09 o 
   3   3  19      255.12      254.85    146.58 o 
   4   3  19     4228.34     3918.71    591.08 o 
   5   3  19     2727.42     2449.47    174.97 o 
  -5   4  19      531.86      444.82    106.29 o 
  -4   4  19     1496.10     1943.90    187.01 o 
  -3   4  19       76.17       68.59     80.95 o 
  -2   4  19      477.07      558.41    204.29 o 
  -1   4  19      996.06      725.28    189.00 o 
   0   4  19      244.26      193.79     80.11 o 
   1   4  19      723.98      704.41    248.54 o 
   2   4  19      906.16      622.27    248.97 o 
   3   4  19      935.21      848.13    283.68 o 
   4   4  19      539.60      351.43    174.95 o 
  -5   5  19     4443.59     5029.82    468.94 o 
  -4   5  19      448.35      475.65     99.04 o 
  -3   5  19      976.55      981.02    213.52 o 
  -2   5  19     8502.28     8591.32    810.09 o 
  -1   5  19    12254.49    12450.45    737.57 o 
   0   5  19    11496.95    11261.59    928.04 o 
   1   5  19     5029.30     4785.81    575.65 o 
   2   5  19       11.91       63.97     94.16 o 
   3   5  19     4096.38     3685.78    290.93 o 
   4   5  19    11680.36    11039.16   1292.58 o 
  -5   6  19     6421.90     6065.90    598.45 o 
  -4   6  19     7834.16     9363.77    957.30 o 
  -3   6  19    13779.71    14867.44   1299.70 o 
  -2   6  19     6493.11     7394.40    661.62 o 
  -1   6  19       35.92       40.23     70.41 o 
   0   6  19     2540.73     2504.14    339.54 o 
   1   6  19    12172.81    10899.55    952.96 o 
   2   6  19    18556.46    17188.57   1517.86 o 
   3   6  19    12744.79    11455.07   1599.19 o 
   4   6  19     3654.22     2686.86    276.23 o 
  -4   7  19        7.95      -40.02     87.84 o 
  -3   7  19      747.29      775.25    232.69 o 
  -2   7  19      231.99      131.79    110.02 o 
  -1   7  19     1700.42     1619.11    164.63 o 
   0   7  19     1985.22     1952.96    170.16 o 
   1   7  19      417.36      371.34    133.95 o 
   2   7  19      338.66      358.98    140.95 o 
   3   7  19      100.27       98.86     82.85 o 
   4   7  19      219.02      160.85    118.86 o 
  -4   8  19     2506.45     2400.86    240.04 o 
  -3   8  19     4542.38     4742.12    569.42 o 
  -2   8  19     1454.14     1684.20    219.30 o 
  -1   8  19       35.63       89.68     63.58 o 
   0   8  19      549.74      433.13    153.49 o 
   1   8  19     1996.25     1775.20    249.67 o 
   2   8  19     6229.59     5737.66    398.06 o 
   3   8  19     2511.26     1967.29    279.43 o 
  -3   9  19     1506.85     1628.44    291.94 o 
  -2   9  19     8353.28     9732.58    772.00 o 
  -1   9  19    15615.46    16474.50   1066.93 o 
   0   9  19     8927.15     8269.72    849.09 o 
   1   9  19     1753.45     1527.54    173.48 o 
   2   9  19      727.23      582.23    214.93 o 
  -3  10  19     8606.85     9453.95    862.36 o 
  -2  10  19     4230.71     4578.90    709.03 o 
  -1  10  19       15.77       43.59     57.90 o 
   0  10  19     2410.03     2252.02    288.32 o 
   1  10  19     3015.69     2768.78    229.18 o 
   2  10  19     3793.00     3267.35    389.52 o 
  -1  11  19      391.02      326.08    128.61 o 
   0  11  19      185.22      113.64     70.97 o 
  -5   0  20    12996.02    23931.24   4271.37 o 
  -4   0  20    17373.12    31013.13    680.16 o 
  -3   0  20    18455.14    20042.90   2143.41 o 
  -2   0  20     2665.42     2936.85    283.03 o 
  -1   0  20       45.19      -43.11    176.95 o 
   0   0  20     3607.20     3081.50    523.42 o 
   1   0  20    11797.92    11879.97   1373.91 o 
   2   0  20    16228.04    16518.26   1705.85 o 
   3   0  20    10974.00    10309.36   1185.45 o 
   4   0  20     1384.06     1094.94    745.22 o 
  -5   1  20      922.34      932.21    205.41 o 
  -4   1  20      557.81      776.40    155.21 o 
  -3   1  20     1492.04     1251.71    334.62 o 
  -2   1  20     9045.19     9160.46    875.92 o 
  -1   1  20     5562.61     5580.62    622.73 o 
   0   1  20     2847.73     2781.57    387.54 o 
   1   1  20     2812.19     2674.01    251.42 o 
   2   1  20      185.48      187.28    115.33 o 
   3   1  20     3086.30     2785.61    181.96 o 
   4   1  20     5517.39     4889.44    686.29 o 
  -5   2  20      765.48      758.46    173.89 o 
  -4   2  20      140.58       81.16     84.86 o 
  -3   2  20      580.33      594.65    189.20 o 
  -2   2  20      404.99      310.17    139.47 o 
  -1   2  20       29.90       18.72    104.52 o 
   0   2  20        9.98       51.48     90.83 o 
   1   2  20        6.32      -19.36    118.95 o 
   2   2  20      703.55      675.50    236.31 o 
   3   2  20      615.97      660.30    234.81 o 
   4   2  20      902.88      721.15    263.28 o 
  -5   3  20     4544.63     5594.59    679.03 o 
  -4   3  20      106.02      114.43     56.46 o 
  -3   3  20    10187.05    12611.95   1269.73 o 
  -2   3  20     3152.21     3053.95    289.89 o 
  -1   3  20     6236.02     6381.55    629.76 o 
   0   3  20    16013.35    16274.65   1145.10 o 
   1   3  20     3309.34     3008.72    236.61 o 
   2   3  20     1580.15     1605.50    219.77 o 
   3   3  20     2493.53     2254.28    242.76 o 
   4   3  20     7714.13     7186.61    861.56 o 
  -4   4  20     9136.46    11825.66   1433.89 o 
  -3   4  20     9500.55    12510.86   1634.01 o 
  -2   4  20     3023.45     3062.37    203.06 o 
  -1   4  20       91.86      107.52     96.09 o 
   0   4  20     2483.21     2411.89    156.12 o 
   1   4  20    12238.16    12304.47    976.64 o 
   2   4  20    14743.75    14286.56   1107.90 o 
   3   4  20    10106.02     9269.34    998.57 o 
  -4   5  20      380.42      427.03     93.64 o 
  -3   5  20       99.92       51.42     54.95 o 
  -2   5  20     2121.49     2047.82    238.24 o 
  -1   5  20     2742.46     2882.26    270.19 o 
   0   5  20     2150.25     2013.36    151.86 o 
   1   5  20      998.14      807.59    261.30 o 
   2   5  20       70.91       57.18     90.16 o 
   3   5  20      616.58      517.69    197.78 o 
  -4   6  20     4469.26     4466.61    474.98 o 
  -3   6  20      245.76      218.15     85.36 o 
  -2   6  20      293.33      148.51     88.44 o 
  -1   6  20       45.48        7.63     66.19 o 
   0   6  20      139.05      162.07    120.24 o 
   1   6  20     3116.51     2829.47    160.10 o 
   2   6  20     1868.10     1472.76    168.76 o 
   3   6  20      448.32      321.67    135.13 o 
  -3   7  20     1716.60     1636.87    159.13 o 
  -2   7  20    12543.90    14001.91   1381.82 o 
  -1   7  20    17100.49    16634.42   1339.89 o 
   0   7  20     4964.29     4598.35    678.06 o 
   1   7  20     2843.88     2570.49    149.17 o 
   2   7  20       56.88      118.83    118.85 o 
  -3   8  20     7083.78     7963.43   1010.22 o 
  -2   8  20     2790.73     2593.86    279.63 o 
  -1   8  20      226.08      141.95    117.65 o 
   0   8  20     1957.61     1992.82    147.78 o 
   1   8  20    11991.52     9593.92    969.69 o 
   2   8  20     6206.65     5348.91    767.42 o 
  -2   9  20      579.88      531.12    151.36 o 
  -1   9  20      872.46      744.71    220.33 o 
   0   9  20       97.50       68.73     63.48 o 
   1   9  20       83.66       50.22    105.50 o 
  -4   1  21      487.25      509.29    121.74 o 
  -3   1  21     2894.60     2934.52    330.54 o 
  -2   1  21     6387.83     6252.62    612.75 o 
  -1   1  21     6720.82     7272.29    665.11 o 
   0   1  21     5624.18     5802.90    678.68 o 
   1   1  21     1650.49     1427.67    207.18 o 
   2   1  21       35.20       27.30    111.40 o 
   3   1  21     3861.41     3822.61    528.82 o 
  -4   2  21    11804.15    16614.37   2276.88 o 
  -3   2  21     9310.77    10146.49   1200.71 o 
  -2   2  21      570.75      514.54    217.28 o 
  -1   2  21       18.25       91.57     66.06 o 
   0   2  21     3152.75     3435.69    284.52 o 
   1   2  21    13861.62    14372.72   1149.98 o 
   2   2  21    13605.52    13512.50   1153.50 o 
   3   2  21     6023.56     6150.60    744.32 o 
  -4   3  21      135.00      102.42     54.75 o 
  -3   3  21      412.80      385.04     93.95 o 
  -2   3  21     6108.27     5967.47    379.76 o 
  -1   3  21     2632.46     2310.21    244.22 o 
   0   3  21     3490.71     3244.96    495.24 o 
   1   3  21      320.20      288.49    269.79 o 
   2   3  21      716.82      689.24    279.52 o 
  -3   4  21      396.34      388.76    169.47 o 
  -2   4  21        5.27      -22.63     76.03 o 
  -1   4  21      210.33      174.97     82.98 o 
   0   4  21       50.82      116.10     85.28 o 
   1   4  21      777.78      729.07    300.26 o 
   2   4  21     1050.09      753.29    316.61 o 
  -3   5  21     1829.12     2218.89    291.67 o 
  -2   5  21     7253.09     7638.62    911.93 o 
  -1   5  21     9978.25    10145.53    836.13 o 
   0   5  21    10248.20     9569.42    848.72 o 
   1   5  21     2365.47     2348.23    187.22 o 
   2   5  21      953.32      640.78    259.47 o 
  -2   6  21     3745.71     4249.94    473.29 o 
  -1   6  21       24.71       66.96     88.31 o 
   0   6  21     5431.74     5069.67    718.54 o 
   1   6  21    10760.40     9344.11    689.21 o 
  -1   7  21     1765.97     1527.61    186.02 o 
   0   7  21      481.65      456.43    192.90 o 
  -1   0  22      543.83      455.68    392.48 o 
   0   0  22     3108.55     3431.81    695.03 o 
   1   0  22    14501.43    16160.17   2018.98 o 
  -2   1  22     7295.06     7319.07    872.30 o 
  -1   1  22     4646.50     4946.63    671.10 o 
   0   1  22     3936.56     3556.07    505.24 o 
   1   1  22      296.00      248.87    200.07 o 
  -2   2  22      913.36      805.74    272.95 o 
  -1   2  22      261.10      278.44     97.86 o 
   0   2  22     2113.96     2355.58    198.24 o 
   1   2  22      127.31       92.36     68.92 o 
  -1   3  22     4174.48     4075.93    578.35 o 
   0   3  22     8215.19     7981.75    966.86 o 
                                                 
